# Supplementary material for: Metabolite Profiling of Wheat Response to Cultivar Improvement and Nitrogen Fertilizer
Source: Metabolites. 2023 Jan 9;13(1):107. doi: 10.3390/metabo13010107 (PMC9862063; doi:10.3390/metabo13010107)
Supplement: Supplementary file 1 [file metabolites-13-00107-s001.zip]

Archive with 1 entries (1 files):
- metabolites-2088241-supplementary.xlsx
