# Supplementary material for: Metabolite Profiling of Wheat Response to Cultivar Improvement and Nitrogen Fertilizer
Source: Metabolites. 2023 Jan 9;13(1):107. doi: 10.3390/metabo13010107 (PMC9862063; doi:10.3390/metabo13010107)
Supplement: Supplementary file 1 [file metabolites-13-00107-s001.zip › metabolites-2088241-supplementary.xlsx]

## Sheet: Table S1
Table S1. The altered metabolites in response to cultivar improvement in wheat leaves (1980s vs 1950s cultivar)
Metabolites	Super Class	Class	Subclass	VIP1	P-value	Fold change	N0-Z761-1	N0-Z761-2	N0-Z761-3	N0-Z761-4	N0-PY50-1	N0-PY50-2	N0-PY50-3	N0-PY50-4
N-Acetyl-DL-tryptophan	Null	Null	Null	2.2256	1.887e-05	0.7137	4.2015	4.7151	4.3052	4.3106	6.2258	5.8803	6.2834	6.1747
DIPROTIN A	Null	Null	Null	1.9897	3.077e-05	1.3836	4.9595	5.0882	5.1532	5.1436	3.8217	3.6709	3.3451	3.8675
(+/-)-Dulciol E	Null	Null	Null	1.2296	0.04593	1.2503	4.0589	2.9298	3.4689	4.206	2.927	2.9335	2.9362	2.9302
Dihydrolevobunolol glucuronide	Null	Null	Null	1.9837	0.0005127	1.3916	5.4486	5.4603	5.8798	5.8839	4.5297	4.2893	3.6914	3.7812
Kaempferol 3-glucosyl-(1->2)-[glucosyl-(1->3)-rhamnoside]	Null	Null	Null	2.3053	3.238e-05	0.6093	3.2426	3.2459	3.2416	3.2136	5.627	5.2774	5.5434	4.7953
DDA	Null	Null	Null	1.5244	2.928e-06	0.8276	4.185	4.3649	4.3427	4.2973	5.2677	5.162	5.2292	5.1078
2,2'-(3-methylcyclohexane-1,1-diyl)diacetic acid	Null	Null	Null	1.7626	2.993e-05	0.7585	3.795	3.8321	3.6451	3.9515	5.2273	4.9492	5.0776	4.8178
PECTOLINARIN	Null	Null	Null	1.4824	0.04461	0.7912	4.5863	5.5281	3.7494	3.7214	5.6718	5.8628	5.0874	5.6033
Torosaflavone C	Null	Null	Null	1.498	0.02741	0.2004	1.1207	0.0002	0.0002	0.0002	1.3763	1.1614	0.9147	2.1445
P-Coumaroylputrescine	Null	Null	Null	1.3547	0.02292	0.7899	4.1495	2.9878	3.061	3.1756	4.4397	3.9304	4.3244	4.2318
CYTOCHALASIN E	Null	Null	Null	2.208	0.002268	1.5802	5.2815	5.4021	5.828	5.8746	4.1964	3.93	2.4851	3.5557
3,4,5-trihydroxy-6-{[(6Z)-7-hydroxy-6-(phenylmethylidene)heptan-2-yl]oxy}oxane-2-carboxylic acid	Benzenoids	Phenols	1-hydroxy-2-unsubstituted benzenoids	1.8231	4.071e-05	0.7952	4.7431	4.6283	4.4107	4.6175	5.6029	5.8317	5.6995	6.0063
ACETANILIDE	Benzenoids	Benzene and substituted derivatives	Not Available	1.2399	0.005844	0.8129	2.4626	2.8066	2.5259	2.9632	3.4307	3.0757	3.4706	3.261
4-Hydroxypropofol	Benzenoids	Benzene and substituted derivatives	Cumenes	1.955	0.002074	0.7078	3.3226	3.2665	3.9076	3.7648	5.4409	4.7565	5.432	4.5183
{[1-(4-methoxyphenyl)pentan-3-yl]oxy}sulfonic acid	Benzenoids	Phenol ethers	Anisoles	1.8348	7.424e-08	0.8324	5.7717	5.8751	5.8214	5.8542	7.0909	7.005	6.9601	6.9639
Hesperetin 7-glucoside	Lignans, neolignans and related compounds	Cyclobutane lignans	Not Available	1.9651	4.9e-05	0.6978	3.4854	3.4886	3.4843	3.4563	4.5929	5.0628	4.9929	5.2959
2-Ethyl-2-Hydroxybutyric acid	Lipids and lipid-like molecules	Fatty Acyls	Fatty acids and conjugates	1.9935	3.766e-08	1.3165	5.6721	5.7616	5.8028	5.8225	4.3635	4.3407	4.3696	4.4414
Lyciumoside III	Lipids and lipid-like molecules	Prenol lipids	Terpene glycosides	3.0308	4.583e-07	0.4442	2.5684	2.5707	2.5674	2.5577	5.3683	5.8937	5.8421	6.0043
(1S,2R,4R,8S)-p-Menthane-2,8,9-triol 9-glucoside	Lipids and lipid-like molecules	Prenol lipids	Terpene glycosides	1.7237	0.002357	0.7577	3.7135	3.8854	2.9578	3.8155	4.8678	4.5252	4.8304	4.7448
3alpha,15alpha-Diacetoxy-(22R)-hydroxylanosta-7,9(11),24-trien-26-oic acid	Lipids and lipid-like molecules	Prenol lipids	Triterpenoids	1.9471	0.0006171	1.3525	5.2704	5.4933	5.4286	5.4324	3.3764	4.1728	4.1315	4.3093
Vaccinoside	Lipids and lipid-like molecules	Prenol lipids	Terpene glycosides	2.0417	0.001283	0.6577	3.5621	2.4733	2.7313	3.3792	4.8636	4.5528	4.6669	4.38
LysoPE(0:0/16:1(9Z))	Lipids and lipid-like molecules	Glycerophospholipids	Glycerophosphoethanolamines	1.9354	6.463e-05	1.3342	5.2267	5.3943	5.4191	5.4075	3.7516	3.8796	4.1053	4.3383
Leukotriene C4	Lipids and lipid-like molecules	Fatty Acyls	Eicosanoids	2.0778	0.00165	1.3701	5.8877	5.9417	6.2136	6.3776	5.0595	4.8151	3.9844	3.9667
3,4,5-trihydroxy-6-{[3-hydroxy-2-(phenylmethylidene)heptyl]oxy}oxane-2-carboxylic acid	Lipids and lipid-like molecules	Fatty Acyls	Fatty acyl glycosides	1.4885	1.75e-05	0.8283	3.8631	3.8761	3.7965	3.6357	4.6649	4.589	4.5399	4.5213
3,4,5-trihydroxy-6-({2-[2-(2-hydroxypropan-2-yl)-7-oxo-2H,3H,7H-furo[3,2-g]chromen-6-yl]-2-methylbut-3-en-1-yl}oxy)oxane-2-carboxylic acid	Lipids and lipid-like molecules	Fatty Acyls	Fatty acyl glycosides	1.9311	0.0008411	1.3777	4.7923	4.9836	5.2502	5.3401	4.0009	3.9861	3.5892	3.2061
Goshonoside F6	Lipids and lipid-like molecules	Prenol lipids	Terpene glycosides	1.8391	0.0007315	0.7661	3.6467	4.5228	4.2765	4.0913	5.275	5.5708	5.4681	5.2681
11,13-Dihydrotaraxinic acid glucosyl ester	Lipids and lipid-like molecules	Saccharolipids	Not Available	1.9096	0.0004263	0.7383	3.2181	3.8871	3.9938	4.0252	5.1779	5.0605	5.1419	5.1028
Avocadene 2-acetate	Lipids and lipid-like molecules	Fatty Acyls	Fatty alcohols	1.5088	0.004658	0.8067	3.8702	3.5905	3.7465	3.9306	5.0773	4.3052	4.9623	4.4189
6-({1-[(2R)-3-[2-amino-3-methyl-4-(2-methyl-1,3-thiazol-4-yl)but-3-en-1-yl]-2-methyloxiran-2-yl]-10-carboxy-9-hydroxy-4,6,8,8-tetramethyl-7-oxodecan-5-yl}oxy)-3,4,5-trihydroxyoxane-2-carboxylic acid	Lipids and lipid-like molecules	Prenol lipids	Diterpenoids	2.0008	1.191e-05	1.3628	5.2572	5.3801	5.4231	5.1849	3.8496	4.1212	3.9388	3.6769
Kiwiionoside	Lipids and lipid-like molecules	Prenol lipids	Terpene glycosides	2.4037	0.001042	0.5437	3.3079	1.9685	1.9652	3.1126	4.8014	4.7497	4.5833	4.9142
L-Menthyl (R,S)-3-hydroxybutyrate	Lipids and lipid-like molecules	Prenol lipids	Monoterpenoids	1.6569	0.006017	0.7604	4.088	3.209	3.2875	3.4668	4.1721	4.7613	4.5376	5.0084
LysoPC(18:4(6Z,9Z,12Z,15Z))	Lipids and lipid-like molecules	Glycerophospholipids	Glycerophosphocholines	1.957	3.354e-05	0.7163	3.4491	3.4515	3.4481	3.4385	5.1577	4.8254	4.6385	4.6253
20, 22-Dihydrodigoxigenin	Lipids and lipid-like molecules	Steroids and steroid derivatives	Steroid lactones	1.4956	0.007109	0.8031	3.2544	3.8299	3.992	3.6285	4.1919	4.6582	4.5021	4.9574
Coprocholic acid	Lipids and lipid-like molecules	Steroids and steroid derivatives	Bile acids, alcohols and derivatives	1.9439	2.618e-06	0.7346	3.6807	3.6831	3.6797	3.6701	5.0649	5.0655	5.1202	4.7762
Stearaldehyde	Lipids and lipid-like molecules	Fatty Acyls	Fatty aldehydes	1.2862	0.04121	0.8252	3.7061	3.7084	3.7051	3.7609	5.2544	3.9019	4.7314	4.1432
Oleyl alcohol	Lipids and lipid-like molecules	Fatty Acyls	Fatty alcohols	1.912	0.001149	0.724	3.4308	3.9621	3.7249	3.3384	5.3951	4.7585	5.2253	4.5891
DG(18:4(6Z,9Z,12Z,15Z)/22:6(4Z,7Z,10Z,13Z,16Z,19Z)/0:0)	Lipids and lipid-like molecules	Glycerolipids	Diradylglycerols	2.0507	0.002296	1.3743	5.915	6.0203	5.9479	5.9098	3.8115	4.5475	3.8207	5.1324
DG(18:3(6Z,9Z,12Z)/22:6(4Z,7Z,10Z,13Z,16Z,19Z)/0:0)	Lipids and lipid-like molecules	Glycerolipids	Diradylglycerols	1.7807	0.002006	1.2342	6.3436	6.4082	6.4744	6.4046	4.763	5.4337	4.8476	5.7255
Eicosadienoic acid	Lipids and lipid-like molecules	Fatty Acyls	Fatty acids and conjugates	1.7039	0.001401	0.7498	3.2095	3.5586	3.2085	3.1988	4.713	4.1486	4.6778	4.0344
Trans-Dec-2-enoic acid	Lipids and lipid-like molecules	Fatty Acyls	Fatty acids and conjugates	1.5456	0.009042	0.7697	3.2885	3.2908	3.2874	3.2778	4.7905	4.1011	4.5641	3.6216
Fasciculic acid A	Lipids and lipid-like molecules	Prenol lipids	Triterpenoids	1.5922	0.002755	0.805	4.0722	4.0745	4.0712	4.0615	5.5018	4.5716	5.2403	4.9094
Prostaglandin D2-1-glyceryl ester	Lipids and lipid-like molecules	Fatty Acyls	Eicosanoids	1.5613	0.00375	1.2311	5.1148	5.359	5.1524	4.849	3.978	4.0617	3.898	4.6931
5-Tetradecenoic acid	Lipids and lipid-like molecules	Fatty Acyls	Fatty acids and conjugates	1.4583	0.006598	0.8149	3.1697	4.0795	3.9548	3.9566	4.6744	4.6745	4.7073	4.5492
10,11-dihydro-20-dihydroxy-LTB4	Lipids and lipid-like molecules	Fatty Acyls	Eicosanoids	1.4458	0.01309	0.81	3.374	4.0499	4.0041	3.7139	5.0183	4.4045	5.0157	4.2518
13,14-Dihydro PGF-1a	Lipids and lipid-like molecules	Fatty Acyls	Eicosanoids	2.1095	0.001397	0.6743	3.8239	3.4527	3.3411	3.3314	5.6274	4.7412	5.6764	4.6405
Crocin 3	Lipids and lipid-like molecules	Prenol lipids	Diterpenoids	2.0733	0.02164	1.7167	4.4524	4.0449	4.674	5.1286	4.3971	2.0879	2.0906	2.0846
6-Hydroxy-2-bornanone glucoside	Lipids and lipid-like molecules	Prenol lipids	Terpene glycosides	1.7874	1.174e-05	0.7961	4.4462	4.4784	4.3582	4.3645	5.7395	5.5004	5.5755	5.3534
Armillaridin	Lipids and lipid-like molecules	Prenol lipids	Sesquiterpenoids	2.5069	4.483e-07	0.5838	3.0849	3.0872	3.0839	3.0742	5.4899	5.2938	5.3161	5.026
Cinncassiol C3	Lipids and lipid-like molecules	Prenol lipids	Sesquiterpenoids	1.5183	0.02738	1.2711	5.0774	4.4918	4.7375	5.2314	4.4377	3.1292	4.3182	3.486
Nomilinic acid 17-glucoside	Lipids and lipid-like molecules	Saccharolipids	Not Available	2.2593	0.0001037	1.6191	4.5323	4.3934	5.1301	5.1915	2.9677	2.9742	2.9768	2.9709
Lippioside I	Lipids and lipid-like molecules	Prenol lipids	Terpene glycosides	2.0055	7.466e-05	0.7041	3.6756	3.1695	3.5087	3.3995	5.0695	4.9677	4.9202	4.5742
3,4,5-trihydroxy-6-{[(2Z)-2-(phenylmethylidene)heptyl]oxy}oxane-2-carboxylic acid	Lipids and lipid-like molecules	Fatty Acyls	Fatty acyl glycosides	1.4099	0.0125	1.202	4.7491	4.6341	5.2405	5.4222	4.5057	4.0112	4.3034	3.8556
(3b,16a)-Dihydroxy-12-oleanen-28-oic acid 3-glucoside 28-[glucosyl-(1->3)-[xylosyl-(1->3)-xylosyl-(1->4)-rhamnosyl-(1->2)]-arabinosyl] ester	Lipids and lipid-like molecules	Prenol lipids	Terpene glycosides	1.823	0.00025	1.2498	5.9943	6.1538	6.1331	5.9901	4.4535	4.95	4.8384	5.1769
2-Hydroxyundecanoate	Lipids and lipid-like molecules	Fatty Acyls	Fatty acids and conjugates	1.3009	0.01238	0.8163	3.2503	3.1046	3.4743	2.8229	4.1025	3.8314	4.095	3.4714
Tauroursodeoxycholic acid	Lipids and lipid-like molecules	Steroids and steroid derivatives	Bile acids, alcohols and derivatives	2.422	2.499e-05	1.5589	5.4925	5.6863	5.9466	6.1462	3.4315	3.908	3.8751	3.7127
4-Oxo-9-cis-retinoyl-beta-glucuronide	Lipids and lipid-like molecules	Prenol lipids	Terpene glycosides	2.4341	5.449e-05	1.6263	5.268	5.3615	5.6544	5.7347	3.2032	3.2097	3.2124	3.9161
6-({10-[(2R)-3-[2-amino-3-methyl-4-(2-methyl-1,3-thiazol-4-yl)but-3-en-1-yl]-2-methyloxiran-2-yl]-1-carboxy-6-hydroxy-3,3,5,7-tetramethyl-4-oxodecan-2-yl}oxy)-3,4,5-trihydroxyoxane-2-carboxylic acid	Lipids and lipid-like molecules	Fatty Acyls	Fatty acyl glycosides	3.462	1.894e-05	3.9103	5.6452	5.1441	5.8756	6.1864	1.1856	1.1917	2.2789	1.1886
3,4,5-trihydroxy-6-{[1-(4-methoxyphenyl)pentan-3-yl]oxy}oxane-2-carboxylic acid	Lipids and lipid-like molecules	Fatty Acyls	Fatty acyl glycosides	1.5157	0.0008995	0.8129	4.0113	3.9227	3.5266	3.5169	4.6981	4.6036	4.4466	4.6751
2-Hydroxy-imipramine glucuronide	Lipids and lipid-like molecules	Steroids and steroid derivatives	Estrane steroids	1.6193	0.000227	0.8228	4.1598	4.571	4.5948	4.4354	5.3348	5.4546	5.5571	5.2369
Graecunin E	Lipids and lipid-like molecules	Steroids and steroid derivatives	Steroidal glycosides	1.9144	0.0007183	1.3135	5.6479	5.824	5.7119	5.6291	4.8349	3.85	4.4901	4.1919
Blumenol C O-[rhamnosyl-(1->6)-glucoside]	Lipids and lipid-like molecules	Fatty Acyls	Fatty acyl glycosides	2.156	0.00115	1.4698	5.1945	5.2483	5.7211	5.8002	4.27	4.0882	3.2949	3.289
Sulfolithocholylglycine	Lipids and lipid-like molecules	Steroids and steroid derivatives	Bile acids, alcohols and derivatives	1.6788	0.0004899	1.222	5.6096	5.6234	5.7492	5.9619	4.7661	5.0062	4.6128	4.3916
9,12-Hexadecadienoylcarnitine	Lipids and lipid-like molecules	Fatty Acyls	Fatty acid esters	2.9654	1.721e-05	0.0573	0.2089	0.2102	0.2085	0.1981	3.9217	3.6584	2.8131	4.028
Curcumadiol	Lipids and lipid-like molecules	Prenol lipids	Sesquiterpenoids	1.7665	2.801e-07	0.7924	4.5481	4.6747	4.4576	4.5457	5.7198	5.7967	5.7257	5.7609
Sonchuionoside C	Lipids and lipid-like molecules	Prenol lipids	Terpene glycosides	2.8873	1.329e-11	0.4435	2.5366	2.5399	2.5356	2.5077	5.7117	5.7596	5.6479	5.6959
3-Methyl-3-butenyl apiosyl-(1->6)-glucoside	Lipids and lipid-like molecules	Fatty Acyls	Fatty acyl glycosides	2.3648	1.032e-06	0.6098	3.6457	3.2718	3.2675	3.2395	5.4299	5.4146	5.5742	5.5952
N-[(3a,5b,7a,12a)-3,12-dihydroxy-24-oxo-7-(sulfooxy)cholan-24-yl]-Glycine	Lipids and lipid-like molecules	Steroids and steroid derivatives	Bile acids, alcohols and derivatives	1.5273	0.0003106	1.2093	5.1939	5.2395	5.5191	5.6789	4.3369	4.5772	4.5152	4.4603
2beta,9xi-Dihydroxy-8-oxo-1(10),4,11(13)-germacratrien-12,6alpha-olide	Lipids and lipid-like molecules	Prenol lipids	Terpene lactones	1.3261	0.02082	0.8104	3.7558	3.5393	3.5012	3.5135	4.9068	4.0375	4.8225	3.8908
Musabalbisiane C	Lipids and lipid-like molecules	Prenol lipids	Diterpenoids	1.9277	0.00328	1.4577	4.8038	4.7106	5.4006	5.4037	4.0496	3.8903	3.0059	2.9945
PG(a-13:0/18:2(9Z,11Z))	Lipids and lipid-like molecules	Glycerophospholipids	Glycerophosphoglycerols	1.9527	0.0001779	0.6469	2.7729	2.7762	2.7719	2.744	4.6082	3.9996	3.9172	4.5774
Humulenol II	Lipids and lipid-like molecules	Prenol lipids	Sesquiterpenoids	1.4665	0.008099	0.765	3.1512	3.1545	3.1502	3.1222	4.7157	3.6523	4.3153	3.7603
Tragopogonsaponin Q	Lipids and lipid-like molecules	Prenol lipids	Triterpenoids	2.4476	9.987e-09	1.7195	5.4091	5.4988	5.402	5.5158	3.2989	3.1429	3.148	3.1003
Glaucarubolone 15-O-beta-D-glucopyranoside	Lipids and lipid-like molecules	Prenol lipids	Terpene lactones	1.6068	0.002642	1.2402	5.4225	5.487	5.707	5.8504	4.281	4.8864	4.1047	4.8433
Capsidiol	Lipids and lipid-like molecules	Prenol lipids	Sesquiterpenoids	1.643	1.906e-06	0.8221	4.6902	4.9158	4.8468	4.7144	5.775	5.8769	5.8335	5.8292
Alpha-Santalal	Lipids and lipid-like molecules	Prenol lipids	Sesquiterpenoids	1.6553	2.102e-05	0.7644	3.3409	3.5944	3.3399	3.5585	4.5451	4.5689	4.6237	4.3595
Convalloside	Lipids and lipid-like molecules	Steroids and steroid derivatives	Steroid lactones	1.6734	0.00223	1.2357	6.2454	6.2194	6.2544	6.1096	4.3487	5.3755	5.1455	5.2238
2-Hydroxy-3-methoxyestrone	Lipids and lipid-like molecules	Steroids and steroid derivatives	Estrane steroids	1.9202	2.839e-06	0.7942	5.3169	5.6645	5.4454	5.4492	6.7824	6.9499	6.8442	6.9662
Annomutacin	Lipids and lipid-like molecules	Fatty Acyls	Fatty alcohols	1.5255	0.0003707	0.8197	4.2677	4.271	4.2667	4.2387	5.577	4.9813	5.1336	5.101
7alpha-hydroxy-3-oxochol-4-en-24-oic Acid	Lipids and lipid-like molecules	Steroids and steroid derivatives	Bile acids, alcohols and derivatives	1.8418	0.002204	0.7377	4.2668	3.2682	4.2105	4.3634	5.666	5.2992	5.6517	5.2195
14-HDoHE	Lipids and lipid-like molecules	Fatty Acyls	Lineolic acids and derivatives	2.1141	0.0003107	0.5876	2.565	2.5683	2.564	2.536	4.5626	3.6336	4.6861	4.5284
Caryophyllene epoxide	Lipids and lipid-like molecules	Prenol lipids	Sesquiterpenoids	1.9403	4.24e-08	0.7247	3.7781	3.8863	3.7878	3.6915	5.2291	5.2601	5.2063	5.1989
2,6-Dimethyl-7-octene-1,6-diol 8-O-glucoside	Lipids and lipid-like molecules	Fatty Acyls	Fatty acyl glycosides	1.4278	0.0007286	1.2825	3.6205	3.9211	4.0687	3.4992	2.9473	2.9517	2.946	2.9347
(S)-3-Hydroxybutyryl-CoA	Lipids and lipid-like molecules	Fatty Acyls	Fatty acyl thioesters	2.5084	0.001472	0.5633	4.5183	2.9941	2.9897	2.9618	6.5273	5.6906	6.3282	5.3522
Fluticasone 17beta-carboxylic acid	Lipids and lipid-like molecules	Steroids and steroid derivatives	Androstane steroids	1.8237	0.005778	0.7235	4.3093	4.334	2.8778	3.8355	5.1247	5.3518	5.2332	5.5133
Se-Adenosylselenomethionine	Mixed metal/non-metal compounds	Other mixed metal/non-metal oxoanionic compounds	Non-metal selenites	1.7092	0.03181	0.7364	3.827	3.6722	3.6689	3.7342	5.8479	5.0544	5.619	3.7167
S-Adenosylhomocysteine	Nucleosides, nucleotides, and analogues	5'-deoxyribonucleosides	5'-deoxy-5'-thionucleosides	2.7919	0.009832	0.2866	0.4574	3.8463	0.4568	0.4505	3.9908	4.9629	4.6523	4.5838
Threoninyl-Leucine	Organic acids and derivatives	Carboxylic acids and derivatives	Amino acids, peptides, and analogues	1.6976	0.0001078	1.2307	5.4542	5.3625	5.626	5.7282	4.6171	4.5829	4.2629	4.5533
Portulacaxanthin II	Organic acids and derivatives	Carboxylic acids and derivatives	Amino acids, peptides, and analogues	1.3237	0.02848	1.202	4.4282	4.5103	4.9026	5.2493	4.4332	3.7032	4.1912	3.5578
Leucyl-phenylalanine	Organic acids and derivatives	Carboxylic acids and derivatives	Amino acids, peptides, and analogues	1.6353	0.0001658	1.2019	5.6449	5.5985	5.9066	5.9515	4.9016	4.9507	4.7468	4.6222
Dynorphin B (6-9)	Organic acids and derivatives	Carboxylic acids and derivatives	Amino acids, peptides, and analogues	2.5183	1.638e-05	1.7316	4.936	5.1943	5.4413	5.7206	2.9803	3.2649	3.0658	2.9864
Gamma-Glutamyl-beta-cyanoalanine	Organic acids and derivatives	Carboxylic acids and derivatives	Amino acids, peptides, and analogues	1.7837	5.527e-05	0.8044	4.8128	4.7241	4.483	4.7061	5.6381	5.8731	5.7243	6.0405
Neurotensin 11-13	Organic acids and derivatives	Carboxylic acids and derivatives	Amino acids, peptides, and analogues	2.1987	0.0008389	1.5803	4.7529	4.7302	5.0906	5.1405	2.4224	3.7558	3.1747	3.123
Threoninyl-Proline	Organic acids and derivatives	Carboxylic acids and derivatives	Amino acids, peptides, and analogues	2.0635	3.897e-05	1.3518	5.5458	5.7423	5.9474	6.1129	4.4059	4.4379	4.1263	4.3009
Arginyl-Proline	Organic acids and derivatives	Carboxylic acids and derivatives	Amino acids, peptides, and analogues	1.6083	0.0008899	1.2206	5.5328	5.7519	5.959	6.2178	4.6647	5.0824	4.759	4.7146
Chlorogenic Acid	Organic oxygen compounds	Organooxygen compounds	Alcohols and polyols	2.0394	0.001426	1.3073	6.278	6.6694	6.9129	7.0085	5.3828	5.399	5.3287	4.443
3,4,5-trihydroxy-6-{3-hydroxy-4-[(2E)-3-phenylprop-2-en-1-yl]phenoxy}oxane-2-carboxylic acid	Organic oxygen compounds	Organooxygen compounds	Carbohydrates and carbohydrate conjugates	1.5405	0.004783	0.7955	3.3936	4.0289	3.3239	4.0034	4.8059	4.6758	4.726	4.3304
{4-[(1E)-3-oxo-3-{2,3,4-trihydroxy-5-[hydroxy(3,4,5-trihydroxyoxan-2-yl)methyl]-6-oxo-3-[3,4,5-trihydroxy-6-(hydroxymethyl)oxan-2-yl]cyclohexa-1,4-dien-1-yl}prop-1-en-1-yl]phenyl}oxidanesulfonic acid	Organic oxygen compounds	Organooxygen compounds	Carbohydrates and carbohydrate conjugates	1.7718	0.003866	0.7757	4.3913	4.4212	3.7778	4.497	5.8797	5.2389	5.8644	5.0461
Norfluoxetine glucuronide	Organic oxygen compounds	Organooxygen compounds	Carbohydrates and carbohydrate conjugates	1.4883	0.04805	1.2578	5.4436	5.0315	4.8753	5.1422	4.9687	3.4467	4.5523	3.3233
Fluoxetine glucuronide	Organic oxygen compounds	Organooxygen compounds	Carbohydrates and carbohydrate conjugates	3.0889	1.299e-05	4.6289	3.9213	3.9391	4.529	4.8452	0.7317	1.2664	0.7391	0.9862
N-Acetylserotonin glucuronide	Organic oxygen compounds	Organooxygen compounds	Carbohydrates and carbohydrate conjugates	1.5493	0.0127	1.2714	4.6163	4.3325	4.8541	5.2551	4.2404	3.6498	3.8808	3.2159
Pteroside A	Organic oxygen compounds	Organooxygen compounds	Carbohydrates and carbohydrate conjugates	1.4207	0.03573	0.8022	4.3147	4.0415	3.0714	3.9151	4.3627	4.9114	4.4907	5.3642
Hydroxypropyl cellulose	Organic oxygen compounds	Organooxygen compounds	Carbohydrates and carbohydrate conjugates	1.6588	0.04518	1.4061	4.1481	3.3703	5.2056	5.4473	3.1028	2.7697	3.3616	3.6911
6'-Sialyllactosamine	Organic oxygen compounds	Organooxygen compounds	Carbohydrates and carbohydrate conjugates	1.6232	0.0025	0.7871	3.3355	3.9355	4.2144	3.6155	4.9037	4.8534	4.8529	4.5752
Arbutin	Organic oxygen compounds	Organooxygen compounds	Carbohydrates and carbohydrate conjugates	1.9108	0.002008	0.7219	3.4926	3.9171	3.8232	3.312	5.4154	5.2037	5.1585	4.3705
6-{3,5-dihydroxy-2-[3,4,5-trihydroxy-6-(hydroxymethyl)oxan-2-yl]phenoxy}-3,4,5-trihydroxyoxane-2-carboxylic acid	Organic oxygen compounds	Organooxygen compounds	Carbohydrates and carbohydrate conjugates	1.9042	4.267e-07	0.75	3.746	3.9296	3.7351	3.7883	5.0256	5.0801	5.0127	5.1513
6-{[4,5-dihydroxy-6-(hydroxymethyl)-2-{1,2,6-trihydroxy-3-[hydroxy(3,4,5-trihydroxyoxan-2-yl)methyl]-4-oxocyclohexa-2,5-dien-1-yl}oxan-3-yl]oxy}-3,4,5-trihydroxyoxane-2-carboxylic acid	Organic oxygen compounds	Organooxygen compounds	Carbohydrates and carbohydrate conjugates	2.3756	0.002762	0.6041	2.6154	4.4041	3.7833	2.6047	5.6905	5.5598	5.5204	5.4243
6-(3-ethylphenoxy)-3,4,5-trihydroxyoxane-2-carboxylic acid	Organic oxygen compounds	Organooxygen compounds	Carbohydrates and carbohydrate conjugates	1.8721	6.521e-05	1.3482	4.7437	4.9503	4.8692	4.889	3.7876	3.8424	3.4017	3.3957
6-{2-[(3,3-dimethyloxiran-2-yl)methyl]-3-hydroxyphenoxy}-3,4,5-trihydroxyoxane-2-carboxylic acid	Organic oxygen compounds	Organooxygen compounds	Carbohydrates and carbohydrate conjugates	1.7113	0.0005842	0.7883	3.5881	4.1789	4.091	4.2853	5.02	5.227	5.2083	5.0254
Urolithin A 3,8-O-diglucuronide	Organic oxygen compounds	Organooxygen compounds	Carbohydrates and carbohydrate conjugates	2.0079	0.0001292	0.7025	3.3616	3.364	3.3606	3.6022	4.5699	5.0408	4.6518	5.223
O-6-deoxy-a-L-galactopyranosyl-(1->2)-O-b-D-galactopyranosyl-(1->3)-2-(acetylamino)-1,5-anhydro-2-deoxy-D-arabino-Hex-1-enitol	Organic oxygen compounds	Organooxygen compounds	Carbohydrates and carbohydrate conjugates	1.7005	0.002489	1.3151	4.6054	4.2743	4.6742	5.1626	3.85	3.6182	3.5447	3.2194
6-{[3-(3-ethyloxiran-2-yl)-1-oxo-1H-isochromen-5-yl]oxy}-3,4,5-trihydroxyoxane-2-carboxylic acid	Organic oxygen compounds	Organooxygen compounds	Carbohydrates and carbohydrate conjugates	1.6579	0.0002715	0.824	4.8312	4.5391	4.9007	4.5487	5.5407	5.573	5.9334	5.791
3,4,5-trihydroxy-6-[3-hydroxy-2-(4-hydroxy-3-methylbut-2-en-1-yl)phenoxy]oxane-2-carboxylic acid	Organic oxygen compounds	Organooxygen compounds	Carbohydrates and carbohydrate conjugates	1.6813	8.544e-06	0.7974	4.3634	4.3509	4.2765	4.1956	5.223	5.5205	5.3345	5.4786
Alpha-D-Xylopyranosyl-(1->6)-beta-D-glucopyranosyl-(1->4)-D-glucose	Organic oxygen compounds	Organooxygen compounds	Carbohydrates and carbohydrate conjugates	1.6365	0.0003273	1.2404	5.4278	5.6635	5.6088	5.4287	4.1128	4.5861	4.7295	4.4109
Dopamine glucuronide	Organic oxygen compounds	Organooxygen compounds	Carbohydrates and carbohydrate conjugates	1.6243	0.001152	1.2771	4.9219	4.8553	5.0757	5.2442	4.1446	4.1831	3.9509	3.4571
6-[(4-carboxy-2,6-dihydroxycyclohex-3-en-1-yl)oxy]-3,4,5-trihydroxyoxane-2-carboxylic acid	Organic oxygen compounds	Organooxygen compounds	Carbohydrates and carbohydrate conjugates	1.7782	0.001036	0.7368	4.1544	3.5612	3.458	3.43	4.689	5.3467	4.9284	4.8551
Macrophorin B	Organic oxygen compounds	Organooxygen compounds	Carbonyl compounds	1.6432	0.00251	1.3105	5.1085	4.4136	4.5972	5.2144	3.986	3.7759	3.5724	3.4182
Norerythromycin	Organic oxygen compounds	Organooxygen compounds	Carbohydrates and carbohydrate conjugates	3.2577	1.505e-06	4.2432	4.7755	5.251	5.5305	5.7956	1.2607	1.2648	1.2594	1.2487
[6]-Gingerdiol 4'-O-beta-D-glucopyranoside	Organic oxygen compounds	Organooxygen compounds	Carbohydrates and carbohydrate conjugates	2.1368	3.918e-08	0.7075	4.0938	4.2626	4.1807	4.3119	5.9268	5.9545	5.9328	5.9961
6-{4-[(1E)-3-[(6-{[3,4-dihydroxy-2,5-bis(hydroxymethyl)oxolan-2-yl]oxy}-3,4,5-trihydroxyoxan-2-yl)methoxy]-3-oxoprop-1-en-1-yl]-2-hydroxyphenoxy}-3,4,5-trihydroxyoxane-2-carboxylic acid	Organic oxygen compounds	Organooxygen compounds	Carbohydrates and carbohydrate conjugates	1.6758	0.01558	0.7776	5.6881	4.3947	3.8584	4.5484	5.7166	6.0136	5.8981	6.1478
D-Glucosaminide	Organic oxygen compounds	Organooxygen compounds	Carbohydrates and carbohydrate conjugates	2.8321	0.0005004	3.226	4.7574	3.9263	4.8349	5.3198	1.8535	0.3168	1.7937	1.8766
Chitotriose	Organic oxygen compounds	Organooxygen compounds	Carbohydrates and carbohydrate conjugates	1.8644	0.016	1.5543	4.5546	3.9213	4.6798	5.1473	3.6684	2.2185	3.6795	2.2085
N,O-Didesmethylvenlafaxine glucuronide	Organic oxygen compounds	Organooxygen compounds	Carbohydrates and carbohydrate conjugates	2.0294	9.623e-05	1.4088	5.2004	5.4096	5.7998	5.9777	3.975	3.9794	3.9737	3.9623
Trehalose 6-phosphate	Organic oxygen compounds	Organooxygen compounds	Carbohydrates and carbohydrate conjugates	1.8361	0.0005527	0.7635	4.6955	4.1464	4.7639	4.0836	5.6089	5.6372	6.0326	5.8877
Phenytoin methylcatechol	Organoheterocyclic compounds	Azolidines	Imidazolidines	2.7926	1.674e-06	0.4989	2.7222	2.7245	2.7212	2.7115	5.2165	5.4651	5.2589	5.867
5-Methyltetrahydrofolic acid	Organoheterocyclic compounds	Pteridines and derivatives	Pterins and derivatives	1.4519	0.01506	1.2917	4.4091	3.4916	3.6097	4.539	3.0921	3.0986	3.1364	3.0953
Euglobal Ia1	Organoheterocyclic compounds	Benzopyrans	1-benzopyrans	1.607	0.01528	1.3217	4.6853	5.0559	4.8125	3.6704	3.4226	3.4088	3.1707	3.7854
1-Phenyl-6,7-dihydroxy-isochroman	Organoheterocyclic compounds	Benzopyrans	2-benzopyrans	1.5804	1.802e-05	1.2762	4.0333	4.0782	4.1139	4.1507	3.319	3.3316	3.1005	3.0814
(1S,16R)-5,7,11-trihydroxy-8,8,10,16-tetramethyl-3-[1-(2-methyl-1,3-thiazol-4-yl)prop-1-en-2-yl]-12-methylidene-17-oxa-4-azabicyclo[14.1.0]heptadec-4-en-9-one	Organoheterocyclic compounds	Azoles	Thiazoles	1.7076	1.794e-05	1.2371	5.312	5.3992	5.3863	5.459	4.2609	4.4787	4.4996	4.184
(8alpha,10beta,11beta)-3-Hydroxy-4,15-dinor-1(5)-xanthen-12,8-olide	Organoheterocyclic compounds	Lactones	Gamma butyrolactones	1.6035	7.297e-06	0.8206	4.1774	4.0569	4.1891	4.1723	5.179	5.0322	5.0978	4.9168
Tizoxanide glucuronide	Organoheterocyclic compounds	Benzazepines	Dibenzazepines	1.9026	0.0001517	1.328	5.0398	5.307	5.4661	5.3882	4.0377	4.0683	4.2203	3.6367
Fumitremorgin B	Organoheterocyclic compounds	Indoles and derivatives	Carbazoles	2.1013	0.0003539	1.5005	4.7586	4.9499	4.6409	5.0895	2.9049	3.5086	2.8871	3.657
N-Desmethyldiltiazem	Organoheterocyclic compounds	Benzothiazepines	Not Available	1.4002	0.01178	0.8253	3.7314	3.7864	4.1801	3.8893	5.0541	4.4603	5.1003	4.2748
2-Carboxy-4-dodecanolide	Organoheterocyclic compounds	Lactones	Gamma butyrolactones	1.4718	0.004688	1.2159	4.7423	4.4597	5.0307	5.2112	4.2878	4.0374	3.8192	3.849
Petasitenine	Organoheterocyclic compounds	Azaspirodecane derivatives	Not Available	1.6303	9.571e-05	1.225	5.6641	5.9056	5.5606	5.6272	4.7759	4.4124	4.6124	4.7735
Erythroskyrin	Organoheterocyclic compounds	Furofurans	Not Available	1.6563	0.0008744	1.2936	5.0715	4.591	4.8697	5.331	3.5501	3.9676	3.9347	3.9044
N-Acetylserotonin	Organoheterocyclic compounds	Indoles and derivatives	Hydroxyindoles	2.0238	0.0003034	0.6893	4.1328	3.1503	3.5341	3.7612	5.4567	5.2875	5.3362	5.073
3-(2H-1,3-benzodioxol-5-yl)-3-oxopropanoic acid	Organoheterocyclic compounds	Benzodioxoles	Not Available	2.5258	0.004593	0.338	0.783	0.7857	0.7821	3.2675	4.2736	4.0649	4.312	3.9769
Norcisapride	Organoheterocyclic compounds	Pyrroles	Substituted pyrroles	2.1675	0.01844	0.5843	1.0548	3.7346	3.889	3.6296	5.205	5.0285	5.3936	5.4368
6''-O-Acetyldaidzin	Phenylpropanoids and polyketides	Isoflavonoids	Isoflavonoid O-glycosides	2.0654	0.0002442	1.4214	5.6609	5.0697	5.0403	5.2362	3.6936	3.4331	3.5664	4.0881
(5-{5,7-dihydroxy-4-oxo-6-[3,4,5-trihydroxy-6-(hydroxymethyl)oxan-2-yl]-8-(3,4,5-trihydroxyoxan-2-yl)-4H-chromen-2-yl}-2-hydroxyphenyl)oxidanesulfonic acid	Phenylpropanoids and polyketides	Flavonoids	Flavonoid glycosides	1.8325	0.0001791	0.7571	3.7464	4.077	3.6637	3.7009	5.1851	4.8404	5.2394	4.7959
3-HYDROXYCOUMARIN	Phenylpropanoids and polyketides	Coumarins and derivatives	Hydroxycoumarins	1.7196	0.0003622	1.257	5.039	5.2881	5.4313	5.4901	4.3681	4.3317	4.3145	3.8907
Patuletin 3-(2''-apiosyl-[2'''-feruloylgentiobioside])	Phenylpropanoids and polyketides	Flavonoids	Flavonoid glycosides	1.9465	0.0003949	0.7166	3.5304	3.5327	3.5294	3.5197	5.2422	4.3725	5.1658	4.9099
2-[(4,5-dihydroxy-2-{[5-hydroxy-2-(4-hydroxyphenyl)-4-oxo-7-{[3,4,5-trihydroxy-6-(hydroxymethyl)oxan-2-yl]oxy}-4H-chromen-3-yl]oxy}-6-(hydroxymethyl)oxan-3-yl)oxy]-4,5-dihydroxy-6-(hydroxymethyl)oxan-3-yl 3-(3,4-dihydroxyphenyl)prop-2-enoate	Phenylpropanoids and polyketides	Flavonoids	Flavonoid glycosides	2.3503	2.975e-06	1.5655	5.2193	5.3449	5.409	5.5296	3.7244	3.3371	3.3397	3.3337
Ferulic acid 4-sulfate	Phenylpropanoids and polyketides	Cinnamic acids and derivatives	Hydroxycinnamic acids and derivatives	2.2428	7.67e-05	0.7111	4.984	4.3321	4.1499	4.3224	6.1833	6.3006	6.1673	6.3655
2-{1-[(1-{3-[(E)-2-(7-chloroquinolin-2-yl)ethenyl]phenyl}-3-[2-(2-hydroxypropan-2-yl)phenyl]propanesulfinyl)methyl]cyclopropyl}acetic acid	Phenylpropanoids and polyketides	Linear 1,3-diarylpropanoids	Not Available	1.6817	0.002499	1.2602	5.6489	5.2793	5.2261	5.0796	3.6916	4.492	4.2178	4.4483
2-(2,5-dihydroxy-4-methoxyphenyl)-6-[3,4,5-trihydroxy-6-(hydroxymethyl)oxan-2-yl]-3,4-dihydro-2H-1-benzopyran-3,5,7-triol	Phenylpropanoids and polyketides	Flavonoids	Flavonoid glycosides	1.7625	7.03e-07	0.7983	4.3514	4.2629	4.3843	4.223	5.4467	5.2986	5.4435	5.3841
2-amino-4-({1-[(carboxymethyl)-C-hydroxycarbonimidoyl]-2-({1-hydroxy-3-[2-(2-hydroxypropan-2-yl)-7-oxo-2H,3H,7H-furo[3,2-g]chromen-6-yl]-3-methylbutan-2-yl}sulfanyl)ethyl}-C-hydroxycarbonimidoyl)butanoic acid	Phenylpropanoids and polyketides	Coumarins and derivatives	Furanocoumarins	1.8584	0.005646	1.52	4.1839	3.9058	3.755	4.3017	2.3492	2.3557	3.566	2.3524
6-{[6-(3,4-dihydroxy-6-methyl-5-oxooxan-2-yl)-2-(3,4-dihydroxyphenyl)-7-hydroxy-4-oxo-4H-chromen-5-yl]oxy}-3,4,5-trihydroxyoxane-2-carboxylic acid	Phenylpropanoids and polyketides	Flavonoids	Flavonoid glycosides	2.0013	4.951e-05	0.7103	3.3226	3.3249	3.6008	3.7818	5.09	4.9211	5.0285	4.7153
6-{[6,7-dihydroxy-19,19-dimethyl-22-(3-methylbut-2-en-1-yl)-11-(2-methylprop-1-en-1-yl)-13-oxo-2,10,20-trioxapentacyclo[12.8.0.0?,??.0?,?.0??,??]docosa-1(14),3(12),4(9),5,7,15,17,21-octaen-15-yl]oxy}-3,4,5-trihydroxyoxane-2-carboxylic acid	Phenylpropanoids and polyketides	Flavonoids	Pyranoflavonoids	1.6674	0.0003959	1.2266	5.4677	5.3197	5.5281	5.8113	4.2381	4.5527	4.5229	4.7253
negletein 6-[rhamnosyl-(1->2)-fucoside]	Phenylpropanoids and polyketides	Flavonoids	Flavonoid glycosides	1.5331	0.001356	1.2339	4.7264	4.4566	4.8668	4.7733	3.4496	3.7922	4.034	3.9798
3,4,5-trihydroxy-6-(5-hydroxy-4-{2-hydroxy-3-[4-hydroxy-3-(3-methylbut-2-en-1-yl)phenyl]propanoyl}-2-(4-hydroxy-3-methylbut-2-en-1-yl)phenoxy)oxane-2-carboxylic acid	Phenylpropanoids and polyketides	Flavonoids	Flavonoid glycosides	1.6645	1.038e-05	1.2352	5.1071	5.1263	5.1314	5.2022	4.1036	4.3479	4.1781	4.0206
7,14,15,16-tetrahydroxy-3-methyl-3,4,5,6,7,8,9,10,11,12-decahydro-1H-2-benzoxacyclotetradecin-1-one	Phenylpropanoids and polyketides	Macrolides and analogues	Not Available	2.5278	1.245e-07	0.5641	2.8893	2.8916	2.8883	2.8786	5.3199	5.0921	5.1213	4.9386
3,4,5-trihydroxy-6-[4-(5-hydroxy-7-methoxy-8-methyl-4-oxo-4H-chromen-3-yl)-2-methoxyphenoxy]oxane-2-carboxylic acid	Phenylpropanoids and polyketides	Isoflavonoids	Isoflavonoid O-glycosides	2.2345	1.64e-08	0.639	3.0823	3.0846	3.0813	3.0716	4.8446	4.9294	4.7742	4.7308
6-{2-[(E)-2-(3,5-dihydroxyphenyl)ethenyl]-5-{[3,4,5-trihydroxy-6-(hydroxymethyl)oxan-2-yl]oxy}phenoxy}-3,4,5-trihydroxyoxane-2-carboxylic acid	Phenylpropanoids and polyketides	Stilbenes	Stilbene glycosides	1.71	0.0008793	1.3114	4.8884	4.6019	4.4717	4.516	3.2885	3.5102	3.335	3.96
3,4,5-trihydroxy-6-{4-hydroxy-2-methoxy-5-[1-oxo-1-(2,4,6-trihydroxyphenyl)propan-2-yl]phenoxy}oxane-2-carboxylic acid	Phenylpropanoids and polyketides	Stilbenes	Stilbene glycosides	1.5263	0.007746	1.2183	4.8514	5.3292	5.4606	5.6737	4.5288	4.656	4.4253	3.8842
6''-Malonylgenistin	Phenylpropanoids and polyketides	Isoflavonoids	Isoflavonoid O-glycosides	2.2132	0.002592	0.6418	3.8442	4.0786	3.2563	2.4399	4.9796	5.4097	5.2906	5.5393
[10-butanoyl-5-hydroxy-6-(2-hydroxypropyl)-2,2-dimethyl-8-oxo-2H,3H,4H,8H-pyrano[3,2-g]chromen-3-yl]oxidanesulfonic acid	Phenylpropanoids and polyketides	Coumarins and derivatives	Pyranocoumarins	1.9327	7.569e-06	1.4129	4.6767	4.5627	4.5325	4.2419	3.1827	3.1892	3.1919	3.1859
5,14-dihydroxy-15-(hydroxymethyl)-7,12-dimethyl-6-(3-methylbut-2-en-1-yl)-2,9-dioxatricyclo[9.4.0.0?,?]pentadeca-1(11),3(8),4,6,12,14-hexaen-10-one	Phenylpropanoids and polyketides	Depsides and depsidones	Not Available	2.8845	8.062e-05	2.0436	5.5522	5.1409	6.2826	6.4441	3.0772	2.8887	2.7491	2.7431
3,4,5-trihydroxy-6-[5-hydroxy-4-(4-hydroxy-3-methylbut-2-en-1-yl)-2-(6-hydroxy-3-oxo-2,3-dihydro-1-benzofuran-2-yl)-3-methoxyphenoxy]oxane-2-carboxylic acid	Phenylpropanoids and polyketides	2-arylbenzofuran flavonoids	Not Available	1.5838	0.00251	0.8105	3.6797	4.1798	4.364	4.3874	5.1827	5.2942	5.2005	4.8171
6-(2-{6-[2,4-dihydroxy-3-(3-methylbut-2-en-1-yl)benzoyl]-5-(2,4-dihydroxyphenyl)-4-hydroxy-3-methylcyclohex-2-en-1-yl}-5-[(E)-2-(2,4-dihydroxyphenyl)ethenyl]-3-hydroxyphenoxy)-3,4,5-trihydroxyoxane-2-carboxylic acid	Phenylpropanoids and polyketides	Stilbenes	Stilbene glycosides	1.8157	1.488e-05	1.314	4.7499	4.867	4.8278	5.1087	3.6648	3.6714	3.674	3.871
3,4,5-trihydroxy-6-{3-hydroxy-5-[2-(2-hydroxyphenyl)ethyl]phenoxy}oxane-2-carboxylic acid	Phenylpropanoids and polyketides	Stilbenes	Stilbene glycosides	1.833	1.094e-05	0.763	3.5953	3.7839	3.9144	3.9776	5.0745	4.9398	5.0097	4.9922
{2-[2-(3,4-dihydroxyphenyl)-5,7-dihydroxy-4-oxo-6-[3,4,5-trihydroxy-6-(hydroxymethyl)oxan-2-yl]-4H-chromen-8-yl]-4,5-dihydroxyoxan-3-yl}oxidanesulfonic acid	Phenylpropanoids and polyketides	Flavonoids	Flavonoid glycosides	1.6764	0.0006223	0.7966	4.1209	4.0051	4.0826	4.1343	5.3814	4.9427	5.4102	4.7826
{11-methoxy-16,18-dioxo-6,8,19-trioxapentacyclo[10.7.0.0?,?.0?,?.0??,??]nonadeca-1(12),2(9),4,10,13(17)-pentaen-14-yl}oxidanesulfonic acid	Phenylpropanoids and polyketides	Coumarins and derivatives	Furanocoumarins	1.8757	0.02046	1.4072	4.9231	5.5383	5.3501	5.3514	4.1514	4.2171	4.3234	2.3466
[2,6-dihydroxy-4-({[4,5,6-trihydroxy-2-(hydroxymethyl)oxan-3-yl]oxy}carbonyl)phenyl]oxidanesulfonic acid	Phenylpropanoids and polyketides	Tannins	Not Available	1.4395	0.003728	0.822	4.0316	3.8769	3.2617	3.9017	4.6186	4.6474	4.6182	4.4523
6-[(E)-2-(4-hydroxyphenyl)ethenyl]-4-methoxy-5,6-dihydro-2H-pyran-2-one	Phenylpropanoids and polyketides	Kavalactones	Not Available	2.1641	5.685e-06	1.5353	4.5105	4.6066	4.8238	5.0009	3.0687	3.0752	3.0778	3.1156
Phenyllactic acid	Phenylpropanoids and polyketides	Phenylpropanoic acids	Not Available	1.6788	0.003702	1.2206	6.6329	6.2931	5.5229	5.9161	4.9838	4.9661	4.9978	5.0111
{4-hydroxy-17-methoxy-10-oxo-2-oxatricyclo[13.2.2.1?,?]icosa-1(17),3,5,7(20),15,18-hexaen-8-yl}oxidanesulfonic acid	Phenylpropanoids and polyketides	Diarylheptanoids	Cyclic diarylheptanoids	3.2404	3.348e-06	0.3637	2.8029	2.2383	2.5316	1.6808	6.2183	6.4162	6.3111	6.4914
3,4,5-trihydroxy-6-(2-hydroxy-5-{3,5,7-trihydroxy-4-[3,5,7-trihydroxy-2-(3-hydroxyphenyl)-3,4-dihydro-2H-1-benzopyran-8-yl]-6-[3,4,5-trihydroxy-6-(hydroxymethyl)oxan-2-yl]-3,4-dihydro-2H-1-benzopyran-2-yl}phenoxy)oxane-2-carboxylic acid	Phenylpropanoids and polyketides	Flavonoids	Biflavonoids and polyflavonoids	1.6922	2.759e-05	1.2234	6.0295	6.1178	6.0718	6.1213	5.1293	4.8755	5.1378	4.7549
3,4,5-trihydroxy-6-{[8-(2-hydroxypropan-2-yl)-2-oxo-4-propyl-2H,8H,9H-furo[2,3-h]chromen-5-yl]oxy}oxane-2-carboxylic acid	Phenylpropanoids and polyketides	Coumarins and derivatives	Coumarin glycosides	1.6198	3.963e-05	0.8078	4.3808	4.2754	4.0829	4.4763	5.3	5.2742	5.2731	5.4627
5,7-dihydroxy-2-(3-hydroxy-4,5-dimethoxyphenyl)-3,4-dihydro-2H-1-benzopyran-4-one	Phenylpropanoids and polyketides	Flavonoids	O-methylated flavonoids	1.4562	6.164e-05	1.2079	4.863	4.8042	4.8333	4.8161	3.8182	4.2109	4.0289	3.933
[2-({4,5-dihydroxy-2-[4-(7-hydroxy-4-oxo-3,4-dihydro-2H-1-benzopyran-2-yl)phenoxy]-6-(hydroxymethyl)oxan-3-yl}oxy)-4-hydroxy-4-[(1H-indole-3-carbonyloxy)methyl]oxolan-3-yl]oxidanesulfonic acid	Phenylpropanoids and polyketides	Flavonoids	Flavonoid glycosides	1.5448	0.002198	0.8292	4.51	4.8951	4.9436	5.1694	6.1584	5.5687	6.0857	5.728
1VIP, variable importance in the projection

## Sheet: Table S2
Table S2. The altered metabolites in response to cultivar improvement in wheat leaves (2010s vs 1980s cultivar)
Metabolites	Super Class	Class	Subclass	VIP1	P-value	Fold change	N0-BN207-1	N0-BN207-2	N0-BN207-3	N0-BN207-4	N0-Z761-1	N0-Z761-2	N0-Z761-3	N0-Z761-4
7-Hydroxymethyl-12-methylbenz[a]anthracene sulfate	Benzenoids	Phenanthrenes and derivatives	Not Available	2.6383	0.03314	0.4103	1.4784	1.4547	1.5039	1.5015	5.1454	3.5368	1.5133	4.2786
{[1-(4-methoxyphenyl)pentan-3-yl]oxy}sulfonic acid	Benzenoids	Phenol ethers	Anisoles	2.3535	1.25e-06	1.2233	7.3118	7.0389	7.0454	7.1362	5.7717	5.8751	5.8214	5.8542
Methyl n-acetylanthranilate	Benzenoids	Benzene and substituted derivatives	Benzoic acids and derivatives	2.0659	0.00382	0.7262	3.1733	2.7509	2.9991	3.0332	4.7392	3.7101	3.8331	4.1806
PG(a-13:0/18:2(9Z,11Z))	Lipids and lipid-like molecules	Glycerophospholipids	Glycerophosphoglycerols	3.5151	7.39e-08	1.9837	5.6414	5.2882	5.6259	5.3933	2.7729	2.7762	2.7719	2.744
Sonchuionoside C	Lipids and lipid-like molecules	Prenol lipids	Terpene glycosides	3.3853	2.08e-06	2.0028	5.2939	5.049	4.6695	5.256	2.5366	2.5399	2.5356	2.5077
(S)-3-Hydroxybutyryl-CoA	Lipids and lipid-like molecules	Fatty Acyls	Fatty acyl thioesters	3.2275	0.00196	1.7519	6.3211	6.1549	5.0258	6.088	4.5183	2.9941	2.9897	2.9618
Vaccinoside	Lipids and lipid-like molecules	Prenol lipids	Terpene glycosides	2.6008	0.0009903	1.5636	4.8909	4.811	4.3835	4.9033	3.5621	2.4733	2.7313	3.3792
14-HDoHE	Lipids and lipid-like molecules	Fatty Acyls	Lineolic acids and derivatives	2.5664	5.26e-05	1.5829	3.6529	4.3554	4.0598	4.1285	2.565	2.5683	2.564	2.536
Armillaridin	Lipids and lipid-like molecules	Prenol lipids	Sesquiterpenoids	2.5576	6.47e-05	1.5105	5.0217	4.5099	4.2928	4.8054	3.0849	3.0872	3.0839	3.0742
Beta-Casomorphin (1-6)	Lipids and lipid-like molecules	Fatty Acyls	Fatty acyl thioesters	2.3907	3.67e-05	1.3455	5.2436	5.1853	5.4355	5.4759	4.2181	4.0496	3.8307	3.7599
Lyciumoside III	Lipids and lipid-like molecules	Prenol lipids	Terpene glycosides	2.338	8.25e-05	1.5113	4.0149	3.4607	4.0457	3.9917	2.5684	2.5707	2.5674	2.5577
Tauroursodeoxycholic acid	Lipids and lipid-like molecules	Steroids and steroid derivatives	Bile acids, alcohols and derivatives	2.3134	0.00046	0.7716	4.8019	4.2797	4.2778	4.5979	5.4925	5.6863	5.9466	6.1462
3-(3,4-dimethoxyphenyl)-7-methoxy-8-methyl-5-{[3,4,5-trihydroxy-6-(hydroxymethyl)oxan-2-yl]oxy}-4H-chromen-4-one	Lipids and lipid-like molecules	Steroids and steroid derivatives	Steroid lactones	2.2823	0.0003198	1.3011	5.0611	5.3371	5.1937	5.2692	4.023	4.1197	3.5841	4.3043
Estriol 3-sulfate 16-glucuronide	Lipids and lipid-like molecules	Steroids and steroid derivatives	Steroidal glycosides	2.2343	0.01757	1.2913	5.5672	6.2113	6.0608	6.0976	5.6076	4.9253	4.0155	3.9875
Lippioside I	Lipids and lipid-like molecules	Prenol lipids	Terpene glycosides	2.1594	0.0003095	1.3339	4.8814	4.4442	4.3802	4.6387	3.6756	3.1695	3.5087	3.3995
Valechlorin	Lipids and lipid-like molecules	Prenol lipids	Monoterpenoids	1.9891	0.005687	1.2558	5.3268	5.3587	5.0401	5.2107	4.8982	3.9303	3.927	3.9173
3-Hydroxy-4,6-heptadiyne-1-yl 1-glucoside	Lipids and lipid-like molecules	Fatty Acyls	Fatty acyl glycosides	1.9532	0.002388	0.8149	4.8279	4.0611	4.2205	4.346	5.0328	5.4552	5.4581	5.4749
(3b,16a)-Dihydroxy-12-oleanen-28-oic acid 3-glucoside 28-[glucosyl-(1->3)-[xylosyl-(1->3)-xylosyl-(1->4)-rhamnosyl-(1->2)]-arabinosyl] ester	Lipids and lipid-like molecules	Prenol lipids	Terpene glycosides	1.8902	0.01667	0.8309	5.3807	5.3423	4.1152	5.3286	5.9943	6.1538	6.1331	5.9901
3alpha,15alpha-Diacetoxy-(22R)-hydroxylanosta-7,9(11),24-trien-26-oic acid	Lipids and lipid-like molecules	Prenol lipids	Triterpenoids	1.8535	0.007337	0.8265	4.8355	4.6142	3.7914	4.6324	5.2704	5.4933	5.4286	5.4324
3,4,5-trihydroxy-6-({2-[2-(2-hydroxypropan-2-yl)-7-oxo-2H,3H,7H-furo[3,2-g]chromen-6-yl]-2-methylbut-3-en-1-yl}oxy)oxane-2-carboxylic acid	Lipids and lipid-like molecules	Fatty Acyls	Fatty acyl glycosides	1.8463	0.01353	0.8079	4.5192	3.8284	3.545	4.5637	4.7923	4.9836	5.2502	5.3401
Goshonoside F6	Lipids and lipid-like molecules	Prenol lipids	Terpene glycosides	1.772	0.007418	1.2044	5.143	4.7793	5.1779	4.814	3.6467	4.5228	4.2765	4.0913
All-trans-hexaprenyl diphosphate	Lipids and lipid-like molecules	Prenol lipids	Polyprenols	1.735	0.01037	0.823	3.6071	3.5566	3.5728	4.0328	3.9703	4.7671	4.7272	4.4796
Tyromycic acid	Lipids and lipid-like molecules	Prenol lipids	Triterpenoids	1.6968	0.03556	0.8096	3.3484	3.5353	4.26	3.3439	3.9547	5.0036	4.6682	4.271
3-Methyl-3-butenyl apiosyl-(1->6)-glucoside	Lipids and lipid-like molecules	Fatty Acyls	Fatty acyl glycosides	1.6121	0.04932	1.2405	4.4527	4.6128	3.2358	4.3492	3.6457	3.2718	3.2675	3.2395
3,7,11,15,23-Pentaoxolanost-8-en-26-oic acid	Lipids and lipid-like molecules	Prenol lipids	Triterpenoids	1.5458	0.03553	0.8072	3.2707	3.0182	3.069	3.0666	3.0797	3.9254	4.3204	4.0651
Se-Adenosylselenomethionine	Mixed metal/non-metal compounds	Other mixed metal/non-metal oxoanionic compounds	Non-metal selenites	2.1914	0.0208	1.3824	5.7427	5.5775	3.79	5.4945	3.827	3.6722	3.6689	3.7342
Deoxyinosine	Nucleosides, nucleotides, and analogues	Purine nucleosides	Purine 2'-deoxyribonucleosides	2.0582	0.001357	0.7557	3.3944	3.1966	3.4374	3.2616	4.9288	4.176	4.1417	4.3386
Kaempferol 3-glucosyl-(1->2)-[glucosyl-(1->3)-rhamnoside]	Null	Null	Null	2.7948	0.0006516	1.5637	5.654	5.0585	4.3015	5.2253	3.2426	3.2459	3.2416	3.2136
Eupatorin	Null	Null	Null	2.1741	0.0009863	0.7972	4.1203	4.7727	4.7606	4.9809	5.9829	5.9001	5.8312	5.6627
Tryptophyl-Asparagine	Organic acids and derivatives	Carboxylic acids and derivatives	Amino acids, peptides, and analogues	2.2978	0.01148	0.5835	2.1552	1.4402	3.0421	1.701	3.7383	2.9844	3.5472	4.0215
Ceanothine E	Organic acids and derivatives	Carboxylic acids and derivatives	Amino acids, peptides, and analogues	2.056	0.02368	1.2847	5.6546	5.6059	4.2445	5.8466	3.9124	4.3519	4.43	3.9256
Dynorphin B (6-9)	Organic acids and derivatives	Carboxylic acids and derivatives	Amino acids, peptides, and analogues	1.981	0.003803	0.805	4.5751	3.9449	4.1097	4.5089	4.936	5.1943	5.4413	5.7206
Tryptophyl-Serine	Organic acids and derivatives	Carboxylic acids and derivatives	Amino acids, peptides, and analogues	1.6655	0.04957	0.7162	2.754	1.6117	1.6275	2.698	3.4639	2.8243	2.9478	2.9011
Cysteineglutathione disulfide	Organic acids and derivatives	Carboxylic acids and derivatives	Amino acids, peptides, and analogues	1.6433	0.02679	0.8175	3.663	3.6384	3.6893	3.6869	3.7	4.765	4.9843	4.5026
Glutaminylhistidine	Organic acids and derivatives	Carboxylic acids and derivatives	Amino acids, peptides, and analogues	1.5258	0.0357	0.8087	2.688	3.3622	3.4242	2.7118	4.1993	3.6768	3.3497	3.8459
Norerythromycin	Organic oxygen compounds	Organooxygen compounds	Carbohydrates and carbohydrate conjugates	3.7323	0.002641	0.3614	1.2841	3.8993	1.2516	1.2799	4.7755	5.251	5.5305	5.7956
1-Salicylate glucuronide	Organic oxygen compounds	Organooxygen compounds	Carbohydrates and carbohydrate conjugates	2.975	1.57e-06	1.6938	5.2608	4.8773	5.0806	5.1419	3.1716	2.908	3.1023	2.84
N,O-Didesmethylvenlafaxine glucuronide	Organic oxygen compounds	Organooxygen compounds	Carbohydrates and carbohydrate conjugates	2.5192	0.0004891	0.735	4.0127	3.9492	4.0048	4.4886	5.2004	5.4096	5.7998	5.9777
6-(3-ethylphenoxy)-3,4,5-trihydroxyoxane-2-carboxylic acid	Organic oxygen compounds	Organooxygen compounds	Carbohydrates and carbohydrate conjugates	2.5093	1.44e-07	0.6963	3.3559	3.3314	3.3822	3.4726	4.7437	4.9503	4.8692	4.889
Stachyose	Organic oxygen compounds	Organooxygen compounds	Carbohydrates and carbohydrate conjugates	2.4891	0.0001147	1.3567	5.2466	5.293	5.5683	5.404	3.8317	4.3913	3.8306	3.8026
6'-Sialyllactosamine	Organic oxygen compounds	Organooxygen compounds	Carbohydrates and carbohydrate conjugates	2.2272	0.001082	1.3314	5.2313	5.0601	4.7734	5.0382	3.3355	3.9355	4.2144	3.6155
6-{[4,5-dihydroxy-6-(hydroxymethyl)-2-{1,2,6-trihydroxy-3-[hydroxy(3,4,5-trihydroxyoxan-2-yl)methyl]-4-oxocyclohexa-2,5-dien-1-yl}oxan-3-yl]oxy}-3,4,5-trihydroxyoxane-2-carboxylic acid	Organic oxygen compounds	Organooxygen compounds	Carbohydrates and carbohydrate conjugates	2.1954	0.02028	1.4263	4.7559	5.0529	4.6292	4.6878	2.6154	4.4041	3.7833	2.6047
Glycogen	Organic oxygen compounds	Organooxygen compounds	Carbohydrates and carbohydrate conjugates	2.182	0.005314	1.293	5.5357	5.6536	5.7599	5.6441	5.1258	4.4143	4.2459	3.6842
3-Hydroxy-DL-kynurenine	Organic oxygen compounds	Organooxygen compounds	Carbonyl compounds	2.0509	0.0001496	0.7583	2.9215	3.3101	2.8872	2.9171	4.0468	3.833	4.0539	3.9375
3,4,5-trihydroxy-6-[(3-methylbut-2-enoyl)oxy]oxane-2-carboxylic acid	Organic oxygen compounds	Organooxygen compounds	Carbohydrates and carbohydrate conjugates	1.9028	0.01176	1.2178	4.8943	5.3909	5.6038	5.3834	4.9497	4.4579	4.0806	3.9791
{4-[(1E)-3-oxo-3-{2,3,4-trihydroxy-5-[hydroxy(3,4,5-trihydroxyoxan-2-yl)methyl]-6-oxo-3-[3,4,5-trihydroxy-6-(hydroxymethyl)oxan-2-yl]cyclohexa-1,4-dien-1-yl}prop-1-en-1-yl]phenyl}oxidanesulfonic acid	Organic oxygen compounds	Organooxygen compounds	Carbohydrates and carbohydrate conjugates	1.8814	0.0033	1.2179	5.2942	5.1167	5.448	4.9532	4.3913	4.4212	3.7778	4.497
A-L-threo-4-Hex-4-enopyranuronosyl-D-galacturonic acid	Organic oxygen compounds	Organooxygen compounds	Carbohydrates and carbohydrate conjugates	1.7756	0.03976	0.7514	2.9952	2.9706	3.0214	3.019	3.0321	3.8023	4.7917	4.3527
N-Acetylserotonin glucuronide	Organic oxygen compounds	Organooxygen compounds	Carbohydrates and carbohydrate conjugates	1.7285	0.03186	0.8075	3.9389	3.0771	4.0977	4.2744	4.6163	4.3325	4.8541	5.2551
2-Hydroxyacorenone	Organic oxygen compounds	Organooxygen compounds	Carbonyl compounds	1.6972	0.001309	0.83	3.314	3.5356	3.6187	3.809	4.3049	4.4947	4.2883	4.1112
Euglobal Ia1	Organoheterocyclic compounds	Benzopyrans	1-benzopyrans	2.5644	0.001867	0.6295	2.7171	2.6926	2.9947	3.0688	4.6853	5.0559	4.8125	3.6704
D-Xylono-1,5-lactone	Organoheterocyclic compounds	Lactones	Delta valerolactones	2.2865	5.88e-05	0.7354	3.409	3.709	3.4353	3.4328	4.4577	4.7636	4.8928	4.9071
Tizoxanide glucuronide	Organoheterocyclic compounds	Benzazepines	Dibenzazepines	2.2062	0.0002746	0.7743	4.3548	4.0081	4.263	3.79	5.0398	5.307	5.4661	5.3882
5,7-dihydroxy-2-(1-hydroxy-3,5-dimethoxy-4-oxocyclohexyl)-4H-chromen-4-one	Organoheterocyclic compounds	Benzopyrans	1-benzopyrans	1.7048	0.01551	0.7947	2.9358	3.1884	3.8202	3.0161	3.7174	3.9482	4.3656	4.2751
Coriandrone E	Organoheterocyclic compounds	Benzopyrans	2-benzopyrans	1.6446	0.004794	0.8315	3.4084	3.6604	3.4617	3.5404	4.6344	3.9461	4.0396	4.3039
Orotic acid	Organoheterocyclic compounds	Diazines	Pyrimidines and pyrimidine derivatives	1.5434	0.01642	0.8208	3.378	2.5483	3.3437	3.3857	3.9036	3.7768	3.9445	3.7948
(2E)-N-(4-aminobutyl)-3-(4-hydroxy-3-methoxyphenyl)prop-2-enimidic acid	Phenylpropanoids and polyketides	Cinnamic acids and derivatives	Hydroxycinnamic acids and derivatives	3.6018	2.81e-09	0.2168	0.8343	0.8134	0.8568	0.8547	3.873	3.8782	3.735	4.0072
6-[(2-{[3-(3,4-dimethoxyphenyl)-7-methoxy-8-methyl-4-oxo-4H-chromen-5-yl]oxy}-4,5-dihydroxy-6-(hydroxymethyl)oxan-3-yl)oxy]-3,4,5-trihydroxyoxane-2-carboxylic acid	Phenylpropanoids and polyketides	Isoflavonoids	Isoflavonoid O-glycosides	3.4173	0.01594	3.4077	3.3747	5.0278	5.453	5.2006	3.8393	1.6489	0.0525	0.0514
2-amino-4-({1-[(carboxymethyl)-C-hydroxycarbonimidoyl]-2-({1-hydroxy-3-[2-(2-hydroxypropan-2-yl)-7-oxo-2H,3H,7H-furo[3,2-g]chromen-6-yl]-3-methylbutan-2-yl}sulfanyl)ethyl}-C-hydroxycarbonimidoyl)butanoic acid	Phenylpropanoids and polyketides	Coumarins and derivatives	Furanocoumarins	2.6907	9.62e-06	0.5744	2.3128	2.2884	2.339	2.3366	4.1839	3.9058	3.755	4.3017
7,14,15,16-tetrahydroxy-3-methyl-3,4,5,6,7,8,9,10,11,12-decahydro-1H-2-benzoxacyclotetradecin-1-one	Phenylpropanoids and polyketides	Macrolides and analogues	Not Available	2.6893	0.0001234	1.6079	5.076	4.5307	4.1416	4.8199	2.8893	2.8916	2.8883	2.8786
{11-methoxy-16,18-dioxo-6,8,19-trioxapentacyclo[10.7.0.0?,?.0?,?.0??,??]nonadeca-1(12),2(9),4,10,13(17)-pentaen-14-yl}oxidanesulfonic acid	Phenylpropanoids and polyketides	Coumarins and derivatives	Furanocoumarins	2.6654	0.004777	0.6401	4.1877	3.1232	2.3332	3.9021	4.9231	5.5383	5.3501	5.3514
6-(4-{6-[2,4-dihydroxy-3-(3-methylbut-2-en-1-yl)benzoyl]-5-{4-[(E)-2-(2,4-dihydroxyphenyl)ethenyl]-2,6-dihydroxyphenyl}-3-methylcyclohex-3-en-1-yl}-3-hydroxyphenoxy)-3,4,5-trihydroxyoxane-2-carboxylic acid	Phenylpropanoids and polyketides	Stilbenes	Stilbene glycosides	2.571	0.0003939	0.7567	5.1782	5.0619	4.6801	5.2061	7.2249	6.3905	6.47	6.5154
Aflatoxin G	Phenylpropanoids and polyketides	Coumarins and derivatives	Furanocoumarins	2.4785	1.24e-07	0.7073	3.2959	3.2454	3.2616	3.2915	4.5345	4.6405	4.7513	4.591
Myricanone	Phenylpropanoids and polyketides	Flavonoids	Flavones	2.1803	0.002785	0.6922	3.1025	2.7695	2.7741	2.505	4.4723	3.6261	3.6624	4.3529
3,4,5-trihydroxy-6-{[14-hydroxy-5-methoxy-4-(3-methylbut-2-en-1-yl)-8,17-dioxatetracyclo[8.7.0.0?,?.0??,??]heptadeca-2(7),3,5,11(16),12,14-hexaen-6-yl]oxy}oxane-2-carboxylic acid	Phenylpropanoids and polyketides	Isoflavonoids	Furanoisoflavonoids	2.125	0.02608	8.2133	2.2668	1.9701	0.1874	1.8296	0.1912	0.192	0.1908	0.1874
6-(2-{6-[2,4-dihydroxy-3-(3-methylbut-2-en-1-yl)benzoyl]-5-(2,4-dihydroxyphenyl)-4-hydroxy-3-methylcyclohex-2-en-1-yl}-5-[(E)-2-(2,4-dihydroxyphenyl)ethenyl]-3-hydroxyphenoxy)-3,4,5-trihydroxyoxane-2-carboxylic acid	Phenylpropanoids and polyketides	Stilbenes	Stilbene glycosides	2.1209	0.0004749	0.7715	3.6283	3.6037	4.2006	3.6521	4.7499	4.867	4.8278	5.1087
6-{[6-(3,4-dihydroxy-6-methyl-5-oxooxan-2-yl)-2-(3,4-dihydroxyphenyl)-7-hydroxy-4-oxo-4H-chromen-5-yl]oxy}-3,4,5-trihydroxyoxane-2-carboxylic acid	Phenylpropanoids and polyketides	Flavonoids	Flavonoid glycosides	2.0741	0.0002165	1.2968	4.7237	4.4191	4.5901	4.4628	3.3226	3.3249	3.6008	3.7818
6-[(2-{4-[(3-{[3,4-dihydroxy-4-(hydroxymethyl)oxolan-2-yl]oxy}-4,5-dihydroxy-6-(hydroxymethyl)oxan-2-yl)oxy]phenyl}-4-oxo-3,4-dihydro-2H-1-benzopyran-7-yl)oxy]-3,4,5-trihydroxyoxane-2-carboxylic acid	Phenylpropanoids and polyketides	Flavonoids	Flavonoid glycosides	2.0643	0.02694	1.3136	3.8835	5.3116	5.7326	5.5267	3.8819	3.8851	3.9503	3.8528
2-[(2-{[5,7-dihydroxy-2-(4-hydroxyphenyl)-4-oxo-4H-chromen-3-yl]oxy}-4,5-dihydroxy-6-(hydroxymethyl)oxan-3-yl)oxy]-4,5-dihydroxy-6-(hydroxymethyl)oxan-3-yl 3-(4-hydroxy-3,5-dimethoxyphenyl)prop-2-enoate	Phenylpropanoids and polyketides	Flavonoids	Flavonoid glycosides	2.0552	0.00397	0.7944	4.7937	3.9495	3.9974	4.6212	5.2273	5.3459	5.4816	5.798
Tricin 7-glucoside	Phenylpropanoids and polyketides	Coumarins and derivatives	Not Available	2.0345	0.0007346	0.7993	4.0939	3.821	4.2655	4.3571	4.8294	5.2795	5.3073	5.2702
6-[(E)-2-(4-hydroxyphenyl)ethenyl]-4-methoxy-5,6-dihydro-2H-pyran-2-one	Phenylpropanoids and polyketides	Kavalactones	Not Available	1.979	0.001781	0.7878	3.7311	3.2971	3.9356	3.9578	4.5105	4.6066	4.8238	5.0009
Delphinidin	Phenylpropanoids and polyketides	Flavonoids	Hydroxyflavonoids	1.9306	0.005344	0.8032	4.1196	3.9339	3.2435	4.1457	4.7034	5.0107	4.7292	4.7848
[2,6-dihydroxy-4-({[4,5,6-trihydroxy-2-(hydroxymethyl)oxan-3-yl]oxy}carbonyl)phenyl]oxidanesulfonic acid	Phenylpropanoids and polyketides	Tannins	Not Available	1.8521	0.004609	1.2439	4.9597	4.5974	4.4074	4.7829	4.0316	3.8769	3.2617	3.9017
3,4,5-trihydroxy-6-{2,4,6-trihydroxy-3-[2-oxo-3-(3,4,5-trihydroxyphenyl)propanoyl]phenoxy}oxane-2-carboxylic acid	Phenylpropanoids and polyketides	Flavonoids	Flavonoid glycosides	1.7954	0.001281	0.8229	4.0003	3.653	3.8816	3.6643	4.3267	4.5377	4.7768	4.8314
3,4,5-trihydroxy-6-[4-(5-hydroxy-7-methoxy-8-methyl-4-oxo-4H-chromen-3-yl)-2-methoxyphenoxy]oxane-2-carboxylic acid	Phenylpropanoids and polyketides	Isoflavonoids	Isoflavonoid O-glycosides	1.7037	0.02857	1.2899	4.4726	4.069	3.0716	4.2771	3.0823	3.0846	3.0813	3.0716
(5-{5,7-dihydroxy-4-oxo-6-[3,4,5-trihydroxy-6-(hydroxymethyl)oxan-2-yl]-8-(3,4,5-trihydroxyoxan-2-yl)-4H-chromen-2-yl}-2-hydroxyphenyl)oxidanesulfonic acid	Phenylpropanoids and polyketides	Flavonoids	Flavonoid glycosides	1.6932	0.005611	1.2031	4.5957	4.5009	4.9668	4.208	3.7464	4.077	3.6637	3.7009

## Sheet: Table S3
Table S3. The altered metabolites in response to N fertilizer addition in wheat leaves of 1950s cultivar.
Metabolites	Super Class	Class	Subclass	VIP1	P-value	Fold change	N180-PY50-1	N180-PY50-2	N180-PY50-3	N180-PY50-4	N0-PY50-1	N0-PY50-2	N0-PY50-3	N0-PY50-4
KOPARIN 2'-METHYL ETHER	Null	Null	Null	1.9767	0.04578	0.8162	3.4266	3.1977	4.384	3.3796	4.4309	4.7283	3.8958	4.5728
(+/-)-Dulciol E	Null	Null	Null	2.2352	0.0006494	1.2643	3.7749	3.3526	3.8289	3.8731	2.927	2.9335	2.9362	2.9302
3-iodo-octadecanoic acid	Null	Null	Null	2.4068	0.008357	1.258	4.7138	4.8664	4.7426	4.8687	3.8019	4.2554	4.0857	3.1137
Hesperetin 7-glucoside	Lignans, neolignans and related compounds	Cyclobutane lignans	Not Available	2.2957	0.01166	0.8185	4.3504	3.474	4.1706	4.3295	4.5929	5.0628	4.9929	5.2959
Crocin 3	Lipids and lipid-like molecules	Prenol lipids	Diterpenoids	2.7547	0.04163	1.5696	4.1977	4.1138	4.4735	3.9466	4.3971	2.0879	2.0906	2.0846
15-Hydroxyleptocarpin	Lipids and lipid-like molecules	Prenol lipids	Terpene lactones	2.9253	5.347e-06	0.7469	3.7995	3.7071	3.8338	3.8282	4.8848	5.1388	5.0246	5.2593
Graecunin E	Lipids and lipid-like molecules	Steroids and steroid derivatives	Steroidal glycosides	2.6221	0.002555	1.2628	5.365	5.6688	5.2826	5.6138	4.8349	3.85	4.4901	4.1919
Lucidenic acid N	Lipids and lipid-like molecules	Prenol lipids	Triterpenoids	2.4653	0.01556	1.3049	4.6218	4.6128	4.3685	4.7139	4.37	2.9073	3.4967	3.2639
Cytidine monophosphate N-acetylneuraminic acid	Nucleosides, nucleotides, and analogues	Pyrimidine nucleotides	Pyrimidine nucleotide sugars	2.177	0.0001083	1.2176	4.2285	4.0216	4.0263	4.0181	3.5339	3.283	3.2856	3.2797
Aspartyl-Tyrosine	Organic acids and derivatives	Carboxylic acids and derivatives	Amino acids, peptides, and analogues	2.234	0.04546	1.3035	4.4003	4.4863	4.0783	4.509	3.8966	4.0244	3.1591	2.3248
Tryptophyl-Serine	Organic acids and derivatives	Carboxylic acids and derivatives	Amino acids, peptides, and analogues	2.3921	0.04406	1.3189	4.7199	4.4298	4.5833	4.5147	4.2463	3.058	4.0907	2.4402
Valproic acid glucuronide	Organic oxygen compounds	Organooxygen compounds	Carbohydrates and carbohydrate conjugates	2.1164	0.004317	1.2542	3.5138	3.5838	4.0033	3.861	2.9454	3.0796	3.2486	2.6558
Marasmal	Organoheterocyclic compounds	Naphthofurans	Not Available	1.8756	0.02509	1.2072	4.0534	3.749	3.8704	3.8716	3.7661	2.8752	3.3643	2.8719
Fumitremorgin B	Organoheterocyclic compounds	Indoles and derivatives	Carbazoles	2.5728	0.003846	1.3229	4.0507	4.5744	4.1956	4.3197	2.9049	3.5086	2.8871	3.657
5'-Carboxy-gamma-chromanol	Organoheterocyclic compounds	Benzopyrans	1-benzopyrans	4.2186	0.01632	3.3376	4.5258	4.1861	4.0856	3.931	0.3754	0.378	0.3746	3.8854
Norcisapride	Organoheterocyclic compounds	Pyrroles	Substituted pyrroles	2.8245	0.0002047	0.7744	4.1033	4.0817	3.7813	4.3446	5.205	5.0285	5.3936	5.4368
Lansimide 3	Organoheterocyclic compounds	Pyrrolidines	Phenylpyrrolidines	2.9706	0.004911	1.492	4.5185	4.0218	4.6538	4.431	3.8616	2.5862	2.5805	2.7824
5-Hydroxy-7-(4-hydroxy-3-methoxyphenyl)-1-phenyl-3-heptanone	Phenylpropanoids and polyketides	Diarylheptanoids	Linear diarylheptanoids	1.9334	0.02012	1.2224	3.8267	3.5698	3.8121	4.2691	3.4012	3.1638	3.4123	2.6815
6-({8-[3,7-dihydroxy-2-(3-hydroxyphenyl)-3,4-dihydro-2H-1-benzopyran-4-yl]-3,5-dihydroxy-2-(3-hydroxyphenyl)-3,4-dihydro-2H-1-benzopyran-7-yl}oxy)-3,4,5-trihydroxyoxane-2-carboxylic acid	Phenylpropanoids and polyketides	Flavonoids	Biflavonoids and polyflavonoids	2.2216	0.02442	1.2572	4.1341	4.7133	4.7273	4.8467	4.479	3.3908	3.3935	3.3875
negletein 6-[rhamnosyl-(1->2)-fucoside]	Phenylpropanoids and polyketides	Flavonoids	Flavonoid glycosides	2.9705	0.002217	0.6214	2.7419	2.6182	2.4836	1.6356	3.4496	3.7922	4.034	3.9798
3,4,5-trihydroxy-6-[4-(5-hydroxy-7-methoxy-8-methyl-4-oxo-4H-chromen-3-yl)-2-methoxyphenoxy]oxane-2-carboxylic acid	Phenylpropanoids and polyketides	Isoflavonoids	Isoflavonoid O-glycosides	2.7679	0.0006878	0.7535	3.726	3.8441	3.8608	3.0983	4.8446	4.9294	4.7742	4.7308
2-{2,6-dihydroxy-4-[6-hydroxy-7-(3-methylbut-2-en-1-yl)-1-benzofuran-2-yl]phenyl}-6-(2,4-dihydroxy-5-methoxyphenyl)-4-methylcyclohex-3-ene-1-carboxylic acid	Phenylpropanoids and polyketides	2-arylbenzofuran flavonoids	Not Available	2.2938	0.007205	1.2101	5.1571	4.9887	5.1834	4.9721	4.4107	3.951	4.6777	3.7369
Delphinidin	Phenylpropanoids and polyketides	Flavonoids	Hydroxyflavonoids	2.2138	0.009263	0.8265	3.901	3.5277	4.5349	3.8772	4.8704	4.8989	4.6013	4.7924

## Sheet: Table S4
Table S4. The altered metabolites in response to N fertilizer addition in wheat leaves of 1980s cultivar.
Metabolites	Super Class	Class	Subclass	VIP1	P-value	Fold change	N180-Z761-1	N180-Z761-2	N180-Z761-3	N180-Z761-4	N0-Z761-1	N0-Z761-2	N0-Z761-3	N0-Z761-4
{4-hydroxy-7-[(sulfooxy)methyl]-3-(3,4,5-trihydroxyphenyl)-2,8-dioxatricyclo[7.3.1.0?,??]trideca-1(12),3,5(13),6,9-pentaen-11-ylidene}oxidanium	Null	Null	Null	2.2396	4.516e-08	0.8182	4.0564	4.0484	4.0268	4.0339	4.9723	4.98	4.9367	4.8672
(+/-)-Myrtenyl acetate	Null	Null	Null	3.0083	4.908e-06	0.7171	4.047	3.9253	4.3955	4.2792	5.823	5.7961	5.8073	5.7899
Benzoylagmatine	Null	Null	Null	1.7844	0.01982	1.2297	4.9297	4.6425	3.9143	4.483	4.0758	3.3851	3.72	3.4304
Dihydrolevobunolol glucuronide	Null	Null	Null	2.2787	0.01306	0.7671	5.0438	4.7152	3.3946	4.237	5.4486	5.4603	5.8798	5.8839
3-iodo-octadecanoic acid	Null	Null	Null	2.1723	0.002108	1.3198	4.6561	4.8045	3.9439	4.343	3.1428	3.3311	3.5454	3.4283
P-Coumaroylagmatine	Null	Null	Null	2.5722	0.0009005	1.2892	7.0897	6.5159	6.2129	6.5199	5.4626	4.8373	4.8388	5.2933
P-Coumaroylputrescine	Null	Null	Null	2.1965	0.007289	1.3533	4.746	4.2896	4.3463	4.7138	4.1495	2.9878	3.061	3.1756
CYTOCHALASIN E	Null	Null	Null	2.969	0.01292	0.5992	4.3627	1.5434	3.9241	3.5868	5.2815	5.4021	5.828	5.8746
Isonicotinamide, 2-propyl-	Null	Null	Null	2.0923	0.004774	1.3235	4.4834	4.5547	3.7545	4.3388	3.7063	3.0919	3.0876	3.0596
Leukotriene C4	Lipids and lipid-like molecules	Fatty Acyls	Eicosanoids	2.3647	0.002834	0.8159	5.5649	4.6801	4.763	4.9153	5.8877	5.9417	6.2136	6.3776
Crocin 3	Lipids and lipid-like molecules	Prenol lipids	Diterpenoids	2.7381	0.006409	0.6592	3.169	2.1139	3.4631	3.3185	4.4524	4.0449	4.674	5.1286
13-Oxo-9,11-tridecadienoic acid	Lipids and lipid-like molecules	Fatty Acyls	Fatty acids and conjugates	1.9495	0.01246	1.2436	4.1803	3.7926	4.5943	4.4007	3.2358	3.8365	3.4717	3.0994
Cinncassiol A	Lipids and lipid-like molecules	Prenol lipids	Terpene lactones	2.5215	0.003869	0.713	2.9373	2.9292	3.6398	3.3626	4.8882	4.0047	4.2612	4.8958
Cinncassiol C3	Lipids and lipid-like molecules	Prenol lipids	Sesquiterpenoids	2.4071	0.009988	0.7447	4.2318	4.0473	3.1338	3.1409	5.0774	4.4918	4.7375	5.2314
10-Acetoxyoleuropein	Lipids and lipid-like molecules	Prenol lipids	Terpene glycosides	4.0241	2.37e-05	0.2939	1.0001	0.9928	0.9735	1.9699	4.1666	4.1944	4.0611	4.3734
Nomilinic acid 17-glucoside	Lipids and lipid-like molecules	Saccharolipids	Not Available	2.3477	0.01996	0.7394	4.3391	3.9281	2.9788	2.9859	4.5323	4.3934	5.1301	5.1915
15-Hydroxyleptocarpin	Lipids and lipid-like molecules	Prenol lipids	Terpene lactones	3.8502	2.438e-05	0.4456	1.9038	2.4998	2.6088	1.691	4.9197	5.0064	4.9021	4.7036
D-Linalool 3-(6''-malonylglucoside)	Lipids and lipid-like molecules	Fatty Acyls	Fatty acyl glycosides	3.1217	6.64e-08	0.761	5.6275	5.446	5.6646	5.5748	7.2646	7.308	7.3939	7.3546
Blumenol C O-[rhamnosyl-(1->6)-glucoside]	Lipids and lipid-like molecules	Fatty Acyls	Fatty acyl glycosides	2.5803	0.004885	0.75	4.903	4.0935	3.7597	3.7166	5.1945	5.2483	5.7211	5.8002
(S)-Hydroxyhexanoyl-CoA	Lipids and lipid-like molecules	Fatty Acyls	Fatty acyl thioesters	2.1739	0.003308	0.8243	4.5227	4.4915	4.3818	4.1164	5.812	5.2855	5.13	5.0185
9,12-Hexadecadienoylcarnitine	Lipids and lipid-like molecules	Fatty Acyls	Fatty acid esters	4.5787	4.971e-08	22.156	4.6914	4.6906	4.1797	4.7311	0.2089	0.2102	0.2085	0.1981
Musabalbisiane C	Lipids and lipid-like molecules	Prenol lipids	Diterpenoids	2.5969	0.01049	0.6697	4.6542	2.9952	2.979	2.9789	4.8038	4.7106	5.4006	5.4037
Butyl (S)-3-hydroxybutyrate [arabinosyl-(1->6)-glucoside]	Lipids and lipid-like molecules	Fatty Acyls	Fatty acyl glycosides	1.7952	0.001591	0.8274	3.5094	3.6229	3.4789	3.4787	4.0743	4.0424	4.6072	4.3078
Costunolide	Lipids and lipid-like molecules	Prenol lipids	Terpene lactones	2.4569	0.0002629	1.3657	4.8766	5.2116	4.5468	4.9173	3.4745	3.4777	3.4734	3.8919
2-Hydroxy-3-methoxyestrone	Lipids and lipid-like molecules	Steroids and steroid derivatives	Estrane steroids	2.5907	1.219e-06	0.7433	4.0835	4.0692	4.053	4.0528	5.3169	5.6645	5.4454	5.4492
14-HDoHE	Lipids and lipid-like molecules	Fatty Acyls	Lineolic acids and derivatives	2.6332	0.00116	1.6099	4.4447	4.7032	3.6148	3.7092	2.565	2.5683	2.564	2.536
2-Methylbutyroylcarnitine	Lipids and lipid-like molecules	Fatty Acyls	Fatty acid esters	2.1568	2.191e-05	0.8137	4.5405	4.1839	4.3198	4.2122	5.2978	5.3564	5.2937	5.2595
4-Hydroxyproline galactoside	Lipids and lipid-like molecules	Fatty Acyls	Fatty acyl glycosides	1.8037	0.03731	0.7846	3.3403	2.399	3.9915	3.6316	4.1818	4.3289	4.3492	4.1705
Cysteineglutathione disulfide	Organic acids and derivatives	Carboxylic acids and derivatives	Amino acids, peptides, and analogues	2.0304	0.01847	1.2054	5.4815	5.5494	5.2749	5.3342	3.7	4.765	4.9843	4.5026
N-Methylglutamic acid	Organic acids and derivatives	Carboxylic acids and derivatives	Amino acids, peptides, and analogues	1.86	0.004346	0.8329	3.695	3.363	3.717	3.2805	4.0527	4.0408	4.2658	4.5174
DOPA sulfate	Organic acids and derivatives	Carboxylic acids and derivatives	Amino acids, peptides, and analogues	1.9897	0.0279	1.3089	4.6931	4.1233	3.2156	3.7632	3.2862	2.9268	2.9376	2.9157
Dynorphin B (6-9)	Organic acids and derivatives	Carboxylic acids and derivatives	Amino acids, peptides, and analogues	3.5689	0.01563	0.4674	4.3797	1.0988	1.079	3.3938	4.936	5.1943	5.4413	5.7206
Neurotensin 11-13	Organic acids and derivatives	Carboxylic acids and derivatives	Amino acids, peptides, and analogues	2.1122	0.005909	0.8113	4.4438	4.1626	3.5422	3.848	4.7529	4.7302	5.0906	5.1405
Glutaminylhistidine	Organic acids and derivatives	Carboxylic acids and derivatives	Amino acids, peptides, and analogues	1.9948	0.009713	1.2269	4.9234	4.6978	4.2258	4.6436	4.1993	3.6768	3.3497	3.8459
4-Amino-2-methylenebutanoic acid	Organic acids and derivatives	Carboxylic acids and derivatives	Amino acids, peptides, and analogues	2.0823	0.0003693	1.2661	3.8122	4.1138	3.7198	3.9588	3.0089	3.0112	3.3055	2.9982
Tryptophyl-Serine	Organic acids and derivatives	Carboxylic acids and derivatives	Amino acids, peptides, and analogues	2.2115	0.01218	1.4084	4.5901	4.6387	3.321	4.5426	3.4639	2.8243	2.9478	2.9011
Arginyl-Proline	Organic acids and derivatives	Carboxylic acids and derivatives	Amino acids, peptides, and analogues	2.4805	0.0007022	0.7661	4.8564	4.2695	4.1895	4.6555	5.5328	5.7519	5.959	6.2178
Maltohexaose	Organic oxygen compounds	Organooxygen compounds	Carbohydrates and carbohydrate conjugates	2.491	0.003128	0.7837	4.1114	4.7574	4.18	4.7157	6.1692	5.7496	5.2944	5.4536
Maltononaose	Organic oxygen compounds	Organooxygen compounds	Carbohydrates and carbohydrate conjugates	2.4416	0.003426	0.8106	4.8326	5.6267	5.0006	4.8738	6.7658	6.2329	5.9501	6.1369
Valproic acid glucuronide	Organic oxygen compounds	Organooxygen compounds	Carbohydrates and carbohydrate conjugates	2.6626	0.01225	1.5988	4.6719	4.6468	2.9441	4.2072	2.7531	2.2147	2.4081	2.9224
Norfluoxetine glucuronide	Organic oxygen compounds	Organooxygen compounds	Carbohydrates and carbohydrate conjugates	2.5387	0.04028	0.69	3.6237	1.8294	4.5081	4.1795	5.4436	5.0315	4.8753	5.1422
1-Salicylate glucuronide	Organic oxygen compounds	Organooxygen compounds	Carbohydrates and carbohydrate conjugates	1.8373	0.001659	0.7807	2.3907	2.2767	2.1363	2.5791	3.1716	2.908	3.1023	2.84
3-O-Feruloylquinic acid	Organic oxygen compounds	Organooxygen compounds	Alcohols and polyols	2.6505	0.001244	0.7453	4.4715	4.2583	3.4338	3.8738	5.3874	5.2036	5.3637	5.5607
Pectenotoxin 2 secoacid	Organic oxygen compounds	Organooxygen compounds	Carbohydrates and carbohydrate conjugates	2.1667	0.002935	0.7931	3.6303	3.6223	3.6007	3.6078	4.7578	3.9876	4.6342	4.8536
Hydroxypropyl cellulose	Organic oxygen compounds	Organooxygen compounds	Carbohydrates and carbohydrate conjugates	2.5321	0.03362	0.6707	2.8039	2.7959	2.7744	3.8128	4.1481	3.3703	5.2056	5.4473
6-{3,5-dihydroxy-2-[3,4,5-trihydroxy-6-(hydroxymethyl)oxan-2-yl]phenoxy}-3,4,5-trihydroxyoxane-2-carboxylic acid	Organic oxygen compounds	Organooxygen compounds	Carbohydrates and carbohydrate conjugates	1.9373	0.01922	0.7761	3.0315	2.4543	3.6559	2.6544	3.746	3.9296	3.7351	3.7883
Acetaminophen glucuronide	Organic oxygen compounds	Organooxygen compounds	Carbohydrates and carbohydrate conjugates	2.2553	0.0001555	1.2173	5.1316	5.2899	5.3679	5.1867	4.091	4.192	4.4763	4.4722
O-6-deoxy-a-L-galactopyranosyl-(1->2)-O-b-D-galactopyranosyl-(1->3)-2-(acetylamino)-1,5-anhydro-2-deoxy-D-arabino-Hex-1-enitol	Organic oxygen compounds	Organooxygen compounds	Carbohydrates and carbohydrate conjugates	2.059	0.02382	0.7903	4.1358	4.1948	3.2273	3.2344	4.6054	4.2743	4.6742	5.1626
3,4,5-trihydroxy-6-{[3-(2-hydroxyphenyl)prop-2-enoyl]oxy}oxane-2-carboxylic acid	Organic oxygen compounds	Organooxygen compounds	Carbohydrates and carbohydrate conjugates	2.6579	0.001178	0.7306	4.1325	3.8619	3.2584	3.7006	5.1076	4.687	5.3168	5.3537
6-{[3-(3-ethyloxiran-2-yl)-1-oxo-1H-isochromen-5-yl]oxy}-3,4,5-trihydroxyoxane-2-carboxylic acid	Organic oxygen compounds	Organooxygen compounds	Carbohydrates and carbohydrate conjugates	2.3517	0.001236	0.7715	3.791	3.8778	3.6955	3.1545	4.8312	4.5391	4.9007	4.5487
Glycogen	Organic oxygen compounds	Organooxygen compounds	Carbohydrates and carbohydrate conjugates	1.7896	0.04895	0.8281	3.7282	3.6067	3.7037	3.431	5.1258	4.4143	4.2459	3.6842
3,4,5-trihydroxy-6-({7-oxo-7H-furo[3,2-g]chromen-4-yl}oxy)oxane-2-carboxylic acid	Organic oxygen compounds	Organooxygen compounds	Carbohydrates and carbohydrate conjugates	2.3631	1.905e-06	0.7679	3.8973	3.8829	3.8668	3.8666	5.0803	4.9316	5.2195	4.9684
Macrophorin B	Organic oxygen compounds	Organooxygen compounds	Carbonyl compounds	2.2193	0.004312	0.7579	4.1526	3.693	3.4027	3.4025	5.1085	4.4136	4.5972	5.2144
Norerythromycin	Organic oxygen compounds	Organooxygen compounds	Carbohydrates and carbohydrate conjugates	3.2875	0.01395	0.4826	3.9311	3.9055	1.2341	1.2339	4.7755	5.251	5.5305	5.7956
D-Glucosaminide	Organic oxygen compounds	Organooxygen compounds	Carbohydrates and carbohydrate conjugates	3.3961	0.0104	0.3866	1.6743	3.814	0.3003	1.4955	4.7574	3.9263	4.8349	5.3198
Chitotriose	Organic oxygen compounds	Organooxygen compounds	Carbohydrates and carbohydrate conjugates	3.6987	0.00803	0.2644	0.3956	3.6889	0.3776	0.3775	4.5546	3.9213	4.6798	5.1473
N,O-Didesmethylvenlafaxine glucuronide	Organic oxygen compounds	Organooxygen compounds	Carbohydrates and carbohydrate conjugates	2.5863	0.0007259	0.7338	4.5699	3.963	3.9468	3.9467	5.2004	5.4096	5.7998	5.9777
2(N)-Methyl-norsalsolinol	Organoheterocyclic compounds	Tetrahydroisoquinolines	Not Available	2.085	0.02354	1.368	4.3147	3.958	2.9864	3.6694	3.2618	2.5558	2.5525	2.5428
(1S,16R)-5,7,11-trihydroxy-8,8,12,16-tetramethyl-3-[1-(2-methyl-1,3-thiazol-4-yl)prop-1-en-2-yl]-10-methylidene-17-oxa-4-azabicyclo[14.1.0]heptadec-4-en-9-one	Organoheterocyclic compounds	Azoles	Thiazoles	2.2089	0.002468	0.8181	4.7768	4.0545	4.5045	4.1835	5.1664	5.1819	5.4661	5.6033
5-Methyltetrahydrofolic acid	Organoheterocyclic compounds	Pteridines and derivatives	Pterins and derivatives	2.0049	0.01591	0.7772	3.1328	3.1248	3.1032	3.1103	4.4091	3.4916	3.6097	4.539
Erythroskyrin	Organoheterocyclic compounds	Furofurans	Not Available	2.0262	0.006169	0.7996	3.8636	3.535	4.0781	4.407	5.0715	4.591	4.8697	5.331
N-Acetylserotonin	Organoheterocyclic compounds	Indoles and derivatives	Hydroxyindoles	2.1143	0.00614	1.2957	4.8679	4.9927	4.2614	4.7689	4.1328	3.1503	3.5341	3.7612
5'-Carboxy-gamma-chromanol	Organoheterocyclic compounds	Benzopyrans	1-benzopyrans	4.2441	1.582e-06	10.8102	3.9913	4.5149	3.6675	4.4767	0.389	0.3909	0.3883	0.372
Lansimide 3	Organoheterocyclic compounds	Pyrrolidines	Phenylpyrrolidines	2.3242	0.01177	1.4687	4.2037	3.7522	4.2601	4.8424	3.8293	2.6081	2.6038	2.5759
3,4,5-trihydroxy-6-{2-hydroxy-5-[3-(4-methoxy-1-benzofuran-5-yl)-3-oxopropanoyl]phenoxy}oxane-2-carboxylic acid	Phenylpropanoids and polyketides	Flavonoids	Flavonoid glycosides	3.5486	0.01301	0.5438	0.9821	3.5758	4.2626	4.3504	5.9259	5.9736	6.1443	6.1755
5,14-dihydroxy-15-(hydroxymethyl)-7,12-dimethyl-6-(3-methylbut-2-en-1-yl)-2,9-dioxatricyclo[9.4.0.0?,?]pentadeca-1(11),3(8),4,6,12,14-hexaen-10-one	Phenylpropanoids and polyketides	Depsides and depsidones	Not Available	2.744	0.04711	0.6762	5.2709	5.0547	2.7511	2.7582	5.5522	5.1409	6.2826	6.4441
6-[(E)-2-(4-hydroxyphenyl)ethenyl]-4-methoxy-5,6-dihydro-2H-pyran-2-one	Phenylpropanoids and polyketides	Kavalactones	Not Available	2.1451	0.0004463	0.8152	3.9467	3.9828	3.7296	3.779	4.5105	4.6066	4.8238	5.0009
3,4,5-trihydroxy-6-{3-[(E)-2-(2-hydroxy-4-{[3,4,5-trihydroxy-6-(hydroxymethyl)oxan-2-yl]oxy}phenyl)ethenyl]-5-{[3,4,5-trihydroxy-6-(hydroxymethyl)oxan-2-yl]oxy}phenoxy}oxane-2-carboxylic acid	Phenylpropanoids and polyketides	Stilbenes	Stilbene glycosides	2.6592	0.00053	0.7224	3.7726	4.2425	3.7421	4.2625	5.8815	5.7266	5.0576	5.5121

## Sheet: Table S5
Table S5. The altered metabolites in response to N fertilizer addition in wheat leaves of 2010s.
Metabolites	Super Class	Class	Subclass	VIP1	P-value	Fold change	N180-BN207-1	N180-BN207-2	N180-BN207-3	N180-BN207-4	N0-BN207-1	N0-BN207-2	N0-BN207-3	N0-BN207-4
ROCCELLIC ACID	Null	Null	Null	2.0154	0.0004732	0.827	3.5061	3.5646	3.6867	3.5459	4.0715	4.2926	4.3672	4.5651
GPA(16:0/18:3)	Null	Null	Null	2.3746	0.008183	0.764	3.8305	3.595	3.8809	3.6265	4.2595	5.0297	5.6117	4.6438
Eupatorin	Null	Null	Null	2.0489	0.005401	0.821	3.7844	3.9894	3.8306	3.6943	4.1203	4.7727	4.7606	4.9809
Dinor-PGD2	Null	Null	Null	2.0128	0.01368	1.2216	4.5854	4.6878	4.797	3.9698	4.0045	3.6395	3.3074	3.8173
PECTOLINARIN	Null	Null	Null	1.9309	0.02387	0.8269	3.7036	3.726	3.7057	3.7679	3.7521	4.7856	4.5898	4.8977
(R)-Shinanolone	Benzenoids	Tetralins	Not Available	3.0597	0.01814	1.9489	3.7324	3.769	3.2984	4.1439	1.9417	0.8446	3.382	1.4983
Silibinin	Lignans, neolignans and related compounds	Flavonolignans	Not Available	2.187	0.009521	0.8196	4.1656	4.1591	4.7173	4.0817	4.6132	5.466	5.4313	5.3795
Lyciumoside III	Lipids and lipid-like molecules	Prenol lipids	Terpene glycosides	2.7423	7.651e-05	0.6563	2.5345	2.5428	2.5294	2.5742	4.0149	3.4607	4.0457	3.9917
3-Hydroxy-4,6-heptadiyne-1-yl 1-glucoside	Lipids and lipid-like molecules	Fatty Acyls	Fatty acyl glycosides	1.9392	0.0435	0.8025	3.0183	3.7703	3.0132	4.2072	4.8279	4.0611	4.2205	4.346
11,13-Dihydrotaraxinic acid glucosyl ester	Lipids and lipid-like molecules	Saccharolipids	Not Available	2.203	0.00311	0.7827	3.0652	3.4569	3.0601	3.8452	4.3833	4.3728	4.148	4.2506
Kiwiionoside	Lipids and lipid-like molecules	Prenol lipids	Terpene glycosides	2.6369	0.02906	0.5572	1.9326	1.9408	1.9276	1.972	1.9297	3.6332	4.0063	4.3795
20, 22-Dihydrodigoxigenin	Lipids and lipid-like molecules	Steroids and steroid derivatives	Steroid lactones	2.4039	0.0004023	0.7632	3.2204	3.4855	3.4048	3.2602	4.6701	4.441	4.3829	4.0268
2(R)-hydroxydocosanoic acid	Lipids and lipid-like molecules	Fatty Acyls	Fatty acids and conjugates	2.2732	0.01104	0.7515	3.1914	3.1997	3.3234	3.2312	3.4512	4.5152	4.7881	4.4678
Prostaglandin G2 2-glyceryl Ester	Lipids and lipid-like molecules	Fatty Acyls	Eicosanoids	2.2613	0.006293	0.7753	3.5848	3.4774	3.7413	3.3972	4.0001	4.5698	5.1711	4.5748
12-hydroxyheptadecanoic acid	Lipids and lipid-like molecules	Fatty Acyls	Fatty acids and conjugates	1.9589	0.00848	0.829	4.0658	4.0243	3.4764	3.572	4.1919	4.6031	4.8353	4.6351
3-Hydroxy-6,8-dimethoxy-7(11)-eremophilen-12,8-olide	Lipids and lipid-like molecules	Prenol lipids	Terpene lactones	2.0268	0.01324	1.2257	4.6644	4.9552	4.822	4.4324	4.2819	4.01	3.8793	3.2292
13-Oxo-9,11-tridecadienoic acid	Lipids and lipid-like molecules	Fatty Acyls	Fatty acids and conjugates	2.1019	0.0004098	1.2816	3.7067	3.6935	3.8474	3.5144	3.1573	2.7696	2.7891	2.806
Armillaridin	Lipids and lipid-like molecules	Prenol lipids	Sesquiterpenoids	2.2183	0.01802	0.7795	3.0509	3.5455	3.5446	4.378	5.0217	4.5099	4.2928	4.8054
2-Hydroxyundecanoate	Lipids and lipid-like molecules	Fatty Acyls	Fatty acids and conjugates	2.192	0.009465	1.3141	4.2973	4.0148	3.9544	4.3837	3.7001	2.7318	3.4609	2.7801
9,12-Hexadecadienoylcarnitine	Lipids and lipid-like molecules	Fatty Acyls	Fatty acid esters	3.445	0.04579	2.3105	4.6999	4.4622	4.8633	4.7262	3.81	3.9031	0.1967	0.2078
3-Methyl-3-butenyl apiosyl-(1->6)-glucoside	Lipids and lipid-like molecules	Fatty Acyls	Fatty acyl glycosides	2.1931	0.02643	0.7792	3.2217	3.2441	3.2239	3.286	4.4527	4.6128	3.2358	4.3492
Butyryl-L-carnitine	Lipids and lipid-like molecules	Fatty Acyls	Fatty acid esters	2.3344	0.0008279	0.8226	4.4002	4.3505	3.99	4.6071	5.3502	5.3946	5.0372	5.3053
Costunolide	Lipids and lipid-like molecules	Prenol lipids	Terpene lactones	2.5906	0.001351	1.3258	4.9668	4.545	5.0722	5.0483	3.6955	4.2009	3.4417	3.4716
2-Hydroxy-3-methoxyestrone	Lipids and lipid-like molecules	Steroids and steroid derivatives	Estrane steroids	2.8327	0.0001285	0.7528	4.0575	4.4893	4.0596	4.1218	5.4853	5.385	5.908	5.4415
Lucidenic acid N	Lipids and lipid-like molecules	Prenol lipids	Triterpenoids	2.125	0.005996	1.237	4.5895	4.1965	4.4723	4.8212	3.8674	3.9977	3.396	3.3558
PGF2a ethanolamide	Lipids and lipid-like molecules	Fatty Acyls	Eicosanoids	3.6271	0.02524	0.0532	0.1499	0.1565	0.1505	0.1697	3.5857	0.1493	3.8061	4.2348
Isopetasoside	Lipids and lipid-like molecules	Prenol lipids	Terpene glycosides	2.2266	0.004892	0.8098	3.8649	3.9275	4.0115	4.1194	4.3198	4.942	5.2391	5.1629
2,6-Dimethyl-7-octene-1,6-diol 8-O-glucoside	Lipids and lipid-like molecules	Fatty Acyls	Fatty acyl glycosides	2.7576	0.001043	1.4076	4.6462	4.2628	4.7154	5.1341	3.6066	3.3093	2.9377	3.4724
2-Methylbutyroylcarnitine	Lipids and lipid-like molecules	Fatty Acyls	Fatty acid esters	2.4963	5.076e-05	0.8275	4.8495	4.9664	4.7789	5.1884	6.0399	6.0501	5.8503	5.9675
DCMP	Nucleosides, nucleotides, and analogues	Pyrimidine nucleotides	Pyrimidine deoxyribonucleotides	2.8683	0.01928	0.6109	3.3427	4.1111	1.9025	1.9468	4.5375	4.2298	5.0119	4.7265
Trandolaprilat	Organic acids and derivatives	Carboxylic acids and derivatives	Amino acids, peptides, and analogues	2.2769	3.111e-05	1.2391	4.7759	4.7124	4.9049	4.573	3.8353	3.7845	3.9469	3.7406
(S)-9-Hydroxy-10-undecenoic acid	Organic acids and derivatives	Hydroxy acids and derivatives	Medium-chain hydroxy acids and derivatives	2.4823	0.0001319	1.3129	4.7343	4.6346	4.4923	4.6194	3.5046	3.841	3.4465	3.2822
Acetaminophen cystein	Organic acids and derivatives	Carboxylic acids and derivatives	Amino acids, peptides, and analogues	1.9585	0.02101	0.8217	3.307	4.2055	3.4711	4.2404	4.8995	4.4161	4.5044	4.7079
4-Amino-2-methylenebutanoic acid	Organic acids and derivatives	Carboxylic acids and derivatives	Amino acids, peptides, and analogues	1.8434	0.004439	1.207	3.8396	3.8138	3.8308	4.163	3.2858	3.5751	2.9982	3.1046
Cysteinyl-Hydroxyproline	Organic acids and derivatives	Carboxylic acids and derivatives	Amino acids, peptides, and analogues	2.3346	0.004265	0.8141	4.3718	4.6724	4.5072	4.3795	4.9347	5.8278	5.3987	5.8683
Chlorogenic Acid	Organic oxygen compounds	Organooxygen compounds	Alcohols and polyols	2.4889	0.01738	0.7714	4.1749	5.2386	3.5265	4.8466	6.1922	5.5554	5.5832	5.7277
Phenylglucuronide	Organic oxygen compounds	Organooxygen compounds	Carbohydrates and carbohydrate conjugates	2.3279	0.007254	0.7246	2.7069	3.285	2.7019	2.7467	3.2511	4.153	4.241	4.1441
Propofol glucuronide	Organic oxygen compounds	Organooxygen compounds	Carbohydrates and carbohydrate conjugates	4.3448	0.005265	3.7908	5.0901	5.1265	4.9952	5.1503	3.9739	0.4438	0.477	0.4754
6'-Sialyllactosamine	Organic oxygen compounds	Organooxygen compounds	Carbohydrates and carbohydrate conjugates	2.1078	0.01724	0.8134	4.311	3.9016	3.4366	4.7021	5.2313	5.0601	4.7734	5.0382
6-{[4,5-dihydroxy-6-(hydroxymethyl)-2-{1,2,6-trihydroxy-3-[hydroxy(3,4,5-trihydroxyoxan-2-yl)methyl]-4-oxocyclohexa-2,5-dien-1-yl}oxan-3-yl]oxy}-3,4,5-trihydroxyoxane-2-carboxylic acid	Organic oxygen compounds	Organooxygen compounds	Carbohydrates and carbohydrate conjugates	3.2952	0.0002825	0.5934	2.5815	2.5898	3.5573	2.6212	4.7559	5.0529	4.6292	4.6878
6-[(4-carboxy-2,6-dihydroxycyclohex-3-en-1-yl)oxy]-3,4,5-trihydroxyoxane-2-carboxylic acid	Organic oxygen compounds	Organooxygen compounds	Carbohydrates and carbohydrate conjugates	2.0324	0.04272	0.7935	3.4122	3.4346	3.6952	3.4765	3.4606	4.3587	4.7878	5.0603
6-{4-[(1E)-3-[(6-{[3,4-dihydroxy-2,5-bis(hydroxymethyl)oxolan-2-yl]oxy}-3,4,5-trihydroxyoxan-2-yl)methoxy]-3-oxoprop-1-en-1-yl]-2-hydroxyphenoxy}-3,4,5-trihydroxyoxane-2-carboxylic acid	Organic oxygen compounds	Organooxygen compounds	Carbohydrates and carbohydrate conjugates	2.3745	0.01657	0.7899	4.1231	4.3663	5.0446	3.8769	4.8231	5.5764	5.6548	5.9906
5'-Carboxy-gamma-chromanol	Organoheterocyclic compounds	Benzopyrans	1-benzopyrans	3.2671	0.04281	2.1166	4.5595	4.4951	4.4827	4.5478	3.5888	3.8926	0.3699	0.6913
Isoniazid alpha-ketoglutaric acid	Organoheterocyclic compounds	Pyridines and derivatives	Pyridinecarboxylic acids and derivatives	2.2057	0.004617	1.2615	4.4145	4.243	4.4568	4.563	3.6621	3.2077	3.1545	3.9882
3-HYDROXYCOUMARIN	Phenylpropanoids and polyketides	Coumarins and derivatives	Hydroxycoumarins	2.2106	0.006482	0.7947	3.3943	4.1893	3.4093	4.025	5.0431	4.5807	4.5178	4.7551
5-Hydroxy-7-(4-hydroxy-3-methoxyphenyl)-1-phenyl-3-heptanone	Phenylpropanoids and polyketides	Diarylheptanoids	Linear diarylheptanoids	2.9968	0.004265	1.5683	4.9444	4.2207	4.5445	5.0657	2.0237	3.4767	3.2793	3.1918
7,14,15,16-tetrahydroxy-3-methyl-3,4,5,6,7,8,9,10,11,12-decahydro-1H-2-benzoxacyclotetradecin-1-one	Phenylpropanoids and polyketides	Macrolides and analogues	Not Available	1.9441	0.04202	0.8158	3.5252	3.8345	3.2835	4.5049	5.076	4.5307	4.1416	4.8199
1-(3,4-dihydroxyphenyl)-3-[4-hydroxy-2-methoxy-3-(3-methylbut-2-en-1-yl)phenyl]propan-1-one	Phenylpropanoids and polyketides	Linear 1,3-diarylpropanoids	Chalcones and dihydrochalcones	1.9974	0.03842	0.7872	3.6608	4.1307	2.9001	3.1389	4.1936	4.2974	5.0427	4.0381
3,5-dihydroxy-2-[(2E)-3-(4-hydroxyphenyl)prop-2-enoyl]cyclohexa-2,5-diene-1,4-dione	Phenylpropanoids and polyketides	Cinnamic acids and derivatives	Hydroxycinnamic acids and derivatives	2.1316	0.007293	0.7782	3.1132	3.153	3.6888	2.9515	3.6639	4.3546	4.1852	4.3863
3,4,5-trihydroxy-6-{4-hydroxy-2-methoxy-5-[1-oxo-1-(2,4,6-trihydroxyphenyl)propan-2-yl]phenoxy}oxane-2-carboxylic acid	Phenylpropanoids and polyketides	Stilbenes	Stilbene glycosides	2.7506	0.0002521	0.6975	3.1124	3.4259	2.9747	3.0195	4.8439	4.1677	4.5785	4.3767
3,8,10,15-tetrahydroxy-16,17-dimethoxytricyclo[12.3.1.1?,?]nonadeca-1(17),2,4,6(19),14(18),15-hexaen-9-one	Phenylpropanoids and polyketides	Diarylheptanoids	Cyclic diarylheptanoids	2.5815	0.02473	0.6293	1.7416	2.1736	2.3335	3.7977	3.3681	4.025	4.3544	4.2202
Myricanone	Phenylpropanoids and polyketides	Flavonoids	Flavones	1.6872	0.004231	1.2009	3.371	3.3245	3.4084	3.2865	3.1025	2.7695	2.7741	2.505
N-(4-amino-2-hydroxybutyl)-3-(3,4-dihydroxyphenyl)prop-2-enimidic acid	Phenylpropanoids and polyketides	Cinnamic acids and derivatives	Hydroxycinnamic acids and derivatives	2.1103	0.0004755	1.3232	3.4239	3.0213	3.367	3.5858	2.5249	2.5004	2.5511	2.5487
6-{4-[(E)-2-{3,5-dihydroxy-4-[(1E)-3-methylbuta-1,3-dien-1-yl]phenyl}ethenyl]-2-hydroxyphenoxy}-3,4,5-trihydroxyoxane-2-carboxylic acid	Phenylpropanoids and polyketides	Stilbenes	Stilbene glycosides	2.3856	0.04025	0.7517	3.9773	3.5824	4.8255	2.837	4.335	5.4222	5.3052	5.1908
